# Supplementary material for: The effects of low-load resistance training combined with blood flow restriction on knee rehabilitation in middle-aged and elderly patients: A systematic review and meta-analysis
Source: PLoS One. 2025 Jun 2;20(6):e0323388. doi: 10.1371/journal.pone.0323388 (PMC12129158; doi:10.1371/journal.pone.0323388)
Supplement: S2 Table — (XLSX) [file pone.0323388.s002.xlsx]

## Sheet: Sheet1
Literature Name & Year	Random sequence generation (selection bias)	Allocation concealment (selection bias)	Blinding of participants and personnel (performance bias)	Blinding of outcome assessment (detection bias)	Incomplete outcome data (attrition bias)	Selective reporting (reporting bias)	Other bias
Zhujiayu, 2024	Low Risk	Uncertain	Uncertain	Uncertain	Low Risk	Low Risk	Uncertain
Tianxiuling, 2024	Low Risk	Low Risk	High Risk	Uncertain	Low Risk	Uncertain	Uncertain
SWANK, 2011	Low Risk	Low Risk	Uncertain	Uncertain	Uncertain	Uncertain	Low Risk
Segal, 2015	Low Risk	High Risk	High Risk	Low Risk	Uncertain	Low Risk	Low Risk
Segal, 2014	Low Risk	Uncertain	High Risk	Uncertain	Uncertain	Low Risk	Low Risk
Reynaldo, 2019	Low Risk	Low Risk	Uncertain	Uncertain	Uncertain	Low Risk	Low Risk
Qinbeiying, 2022	Low Risk	Low Risk	High Risk	Uncertain	Low Risk	Low Risk	Low Risk
Jorgensen, 2024	Low Risk	Low Risk	Uncertain	Uncertain	Low Risk	Low Risk	Uncertain
Halper, 2019	Low Risk	Low Risk	Uncertain	Low Risk	Low Risk	Low Risk	Uncertain
Franz, 2022	Low Risk	Low Risk	Uncertain	Uncertain	Low Risk	Uncertain	Low Risk
Ferraz, 2016	Low Risk	Low Risk	Uncertain	Uncertain	Low Risk	Low Risk	Low Risk
Bryk, 2016	Low Risk	Low Risk	Uncertain	Low Risk	Low Risk	Uncertain	Low Risk
