# Supplementary material for: The effects of low-load resistance training combined with blood flow restriction on knee rehabilitation in middle-aged and elderly patients: A systematic review and meta-analysis
Source: PLoS One. 2025 Jun 2;20(6):e0323388. doi: 10.1371/journal.pone.0323388 (PMC12129158; doi:10.1371/journal.pone.0323388)
Supplement: S3 Table — (XLSX) [file pone.0323388.s003.xlsx]

## Sheet: Sheet1
Title	Inclusion or Exclusion	Reason for exclusion
Benefits of Resistance Training with Blood Flow Restriction in Knee Osteoarthritis	YES
Exercises with partial vascular occlusion in patients with knee osteoarthritis: a randomized clinical trial	YES
Efficacy of Blood Flow Restricted Low-Load Resistance Training in Women with Risk Factors for Symptomatic Knee Osteoarthritis	YES
Efficacy of Blood Flow-Restricted Low-Load Resistance Training For Quadriceps Strengthening in Men at Risk of Symptomatic Knee Osteoarthritis	YES
Blood-Flow Restriction Resistance Exercise for Older Adults with Knee Osteoarthritis: A Pilot Randomized Clinical Trial	YES
Low-Load Resistance Training With Blood-Flow Restriction in Relation to Muscle Function, Mass, and Functionality in Women With Rheumatoid Arthritis	YES
加压训练与低负荷阻力训练在全膝关节置换 术后康复中的应用效果观察	YES
血流限制联合低负荷抗阻训练对膝关节骨性关节炎 患者肌肉功能和步行功能的影响	YES
PREHABILITATION BEFORE TOTAL KNEE ARTHROPLASTY INCREASES STRENGTH AND FUNCTION IN OLDER ADULTS WITH SEVERE OSTEOARTHRITIS	YES
术前短期血流限制训练对全膝关节置换术后早期康复的效果	YES
Impact of a Six-Week Prehabilitation With Blood-Flow Restriction Training on Pre- and Postoperative Skeletal Muscle Mass and Strength in Patients Receiving Primary Total Knee Arthroplasty	YES
The Effect of Blood Flow Restriction Exercise Prior to Total Knee Arthroplasty on Postoperative Physical Function, Lower Limb Strength and Patient-Reported Outcomes: A Randomized Controlled Trial	YES
(2011). Assessment of Efficacy of Low Intensity Resistance Training in Men at Risk for Symptomatic Knee Osteoarthritis.	NO	Records removed for other reasons
(2011). Assessment of Efficacy of Low Intensity Resistance Training in Women at Risk for Symptomatic Knee Osteoarthritis. S. The American Geriatrics.	NO	Records removed for other reasons
(2011). Determining Efficacy of a Tolerable Means of Strengthening for Older Adults With Knee Osteoarthritis: Partial Blood Flow Restriction Low Intensity Resistance Training.	NO	Records removed for other reasons
(2011). Effects of Exercise Training in Primary Sjogren´s Syndrome, Myositis and Takayasu's Arteritis.	NO	Records removed for other reasons
(2014). Blood Flow Restriction Training Versus Standard Physical Therapy in Post-Operative and Post-Traumatic Rehabilitation Patients.	NO	Records removed for other reasons
(2014). KAATSU Training to Enhance Physical Function of Older Adults With Osteoarthritis. A. National Institute of, Musculoskeletal and D. Skin.	NO	Records removed for other reasons
(2014). Novel Exercise Interventions to Improve Trunk Muscle Function: A Pilot Study. H. National Institutes of, A. National Institute of, Musculoskeletal and D. Skin.	NO	Records removed for other reasons
(2016). Blood Flow Restriction Exercise for Older Adults Undergoing Knee Replacement Surgery. C. University of Florida and I. Translational Science.	NO	Records removed for other reasons
(2016). Blood Flow Restriction Training Following Primary Total Knee Arthroplasty.	NO	Records removed for other reasons
(2016). The Effect of Pelvic Floor Muscle Training With or Without Kaatsu Training for Women With Stress Urinary Incontinence.	NO	Records excluded Reviews Records excluded due to poor experimental designcommentaries and animal
(2017). Blood Flow Restriction Training to Improve Muscle Strength and Function Following Anterior Cruciate Ligament Injury.	NO	Records removed for other reasons
(2017). Does Blood Flow Restriction Training Improve Quadriceps Function After Arthroscopic Knee Surgery? A Randomized Clinical Trial. H. Memorial Hermann.	NO	Records marked as ineligible by automation tools
(2017). The Effect of Blood Flow Restriction Training on Muscle Atrophy Following Knee Surgery; A Randomized Control Trial.	NO	Records marked as ineligible by automation tools
(2017). The Effect of High Impact Exercise on Bone and Articular Cartilage in Post-menopausal Women.	NO	Records excluded Reviews Records excluded due to poor experimental designcommentaries and animal
(2017). Effect of Low Intensity Blood Flow Restriction Training on Lower Extremity Strength and Hypertrophy. S. Fairview Health.	NO	Records removed for other reasons
(2017). Effect of Low Intensity Strength Training Combined With Moderate Blood Flow Restriction on Muscle Vasodilatation and Arterial Stiffness in Elders With Low Gait Velocity. P. Fundação de Amparo à Pesquisa do Estado de São.	NO	Records removed for other reasons
(2017). The Effect of Various Strength Training Protocols in ACL Reconstructed Participants. A. National Institute of, Musculoskeletal and D. Skin.	NO	Records excluded Reviews Records excluded due to poor experimental designcommentaries and animal
(2017). Physical Therapy With Blood Flow Restriction Training to Enhance Recovery in Patients With Early Weight Bearing Restrictions After Knee Surgery: A Feasibility Study. H. Hvidovre University.	NO	Records removed for other reasons
(2017). Upper- and Lower-body Resistance Exercise With and Without Blood Flow Restriction on Hemodynamics and Vascular Function.	NO	Records removed for other reasons
(2018). The Effect of Blood Flow Restriction Therapy Following Anterior Cruciate Ligament Reconstruction.	NO	Records removed for other reasons
(2018). Effect of Neuromuscular Electrical Stimulation Combined With Varying Degrees of Blood Flow Restriction on Muscular and Cardiovascular Function.	NO	Records removed for other reasons
(2018). "Effects of Knee Extension Exercise Using Blood Flow Restriction on the Thickness and Balance Ability of Tendons." J korean phys ther 30(2): 41‐46.	NO	Outcome measures inconsistent
(2018). Effects of Low Intensity, High Intensity Eccentric Resistance Training Associated With Blood Flow Restriction: a Randomized Controlled Trial.	NO	Records excluded Reviews Records excluded due to poor experimental designcommentaries and animal
(2018). Impact of Low-Intensity Resistance Exercise With and Without Blood Flow Redistricted (BFR) on Muscle Mitochondrial Oxidative Capacity. I. Delfi.	NO	Records removed for other reasons
(2018). Light Load Blood Flow Restriction Versus Heavy Load Resistance Training in the Post-operative Rehabilitation of Anterior Cruciate Ligament Reconstruction Patients. T. St. Mary's University.	NO	Records marked as ineligible by automation tools
(2018). Technique of Restriction of Blood Flow Associated With the Ergonomic Cycle of Upper Limbs in Women. A Randomized Pilot Study.	NO	Records marked as ineligible by automation tools
(2019). "24the International Congress of the World Muscle Society." Neuromuscular Disorders 29: S1-S232.	NO	Records marked as ineligible by automation tools
(2019). "2019 AOSSM Specialty Day Abstracts." Orthopaedic journal of sports medicine 7(3).	NO	Records marked as ineligible by automation tools
(2019). "Abstracts from the 12th Biennial ISAKOS Congress." Journal of ISAKOS 4(3).	NO	Duplicate records removed
(2019). "Abstracts from the 12th Biennial ISAKOS Congress." Journal of ISAKOS 4(3).	NO	Duplicate records removed
(2019). Autonomical and Hemodynamic Repercussions on Excentric Resistance in Different Intensities Associated With Blood Flow Restriction: a Randomized Clinical Trial.	NO	Records marked as ineligible by automation tools
(2019). B-FREE in the UP! Improving Recovery After a Knee Replacement With Blood-Flow Restriction Exercise Enhancement. F. Blue Cross Blue Shield of Michigan.	NO	Records removed for other reasons
(2019). Blood Flow Restriction Therapy in Lower Limb Extensor Injuries: A Randomized Controlled Double-Blind Study.	NO	Records removed for other reasons
(2019). "Effect of 4-week preoperative blood flow restriction exercise on ischemia reperfusion injury after total knee arthroplasty."	NO	Records removed for other reasons
(2019). Fatigability of Limb Muscle in Older Adults: Protective Effects of Exercise. A. National Institute on and W. Medical College of.	NO	Records removed for other reasons
(2019). Low-load Blood Flow Restriction Training in COPD.	NO	Records marked as ineligible by automation tools
(2019). Postoperative Blood Flow Restriction Training Following Anterior Cruciate Ligament Reconstruction: A Randomized Clinical Trial.	NO	Records marked as ineligible by automation tools
(2019). Postoperative Blood Flow Restriction Training Following Hip Arthroscopy: A Randomized Clinical Trial.	NO	Records marked as ineligible by automation tools
(2019). Trial of Neurostimulation and Blood Flow Restriction for PFPS in Active Duty. H. Blanchfield Army Community.	NO	Records excluded Reviews Records excluded due to poor experimental designcommentaries and animal
(2020). Blood Flow Restriction Training After Patellar INStability (BRAINS Trial). C. The Cleveland.	NO	Records removed for other reasons
(2020). Blood Flow Restriction Training for Severe Lower Extremity Muscle Atrophy.	NO	Records removed for other reasons
(2020). Blood Flow Restriction Training in the Adolescent Patient: Effects on Muscle Strength and Overall Function Following Anterior Cruciate Ligament Reconstruction Surgery.	NO	Records removed for other reasons
(2020). Blood Flow Restriction Training Vs Standard Physical Therapy Following Total Knee Arthroplasty Prospective Intervention Study (Blood Flow Restriction Training: BFRT).	NO	Records removed for other reasons
(2020). Can Blood Flow Restriction Therapy Improve Strength and Muscle Cross-Sectional Area for Shoulder External Rotators Better Than Exercise Alone?	NO	Records removed for other reasons
(2020). Combined Neuromuscular Electrical Stimulation and Blood Flow Restriction Training After Total Knee Arthroplasty. I. Delphi Medical Innovations.	NO	Records removed for other reasons
(2020). "Combined Sections Meeting of the American Physical Therapy Association 2020." Cardiopulmonary Physical Therapy Journal 31(1).	NO	Records removed for other reasons
(2020). Comparison of Blood Flow Restriction Exercises With Conservative Exercises in Knee Osteoarthritis: A Randomized Controlled Single-Blind Study.	NO	Records removed for other reasons
(2020). The Comparison of Hip and Knee Focused Exercises Versus Hip and Knee Focused Exercises With the Use of Blood Flow Restriction Training in Adults With Patellofemoral Pain: A Randomized Controlled Trial.	NO	Records removed for other reasons
(2020). Comparison of Traditional High-Load Training With Low-Load Plus Blood Flow Restriction Training on Strength, Function, and Self-Reported Outcomes in Patients With Rheumatoid Disorders.	NO	Records removed for other reasons
(2020). Correlation Between Heart Rate Variability and Performance in Eccentric Resistance Training Associated With Partial Blood Flow Restriction: a Randomized Clinical Trial.	NO	Records removed for other reasons
(2020). A Determination of Efficacy and Therapeutic Benefits of Blood Flow Restriction Training in an Adolescent Population.	NO	Records excluded Reviews Records excluded due to poor experimental designcommentaries and animal
(2020). Effect of Blood Flow Restriction Resistance Training on Muscle Strength and Functional Performance in Frail Older Adults.	NO	Records removed for other reasons
(2020). The Effect of Blood Flow Restriction Training on the Mechanical Properties of Hamstring Injuries: A Prospective, Randomised Clinical Trial Using Supersonic Shear Wave Elastography.	NO	Records removed for other reasons
(2020). The Effect of Low-Load Resistance Training With Blood Flow Restriction for Treatment of Chronic Patellar Tendinopathy - A Randomized Clinical Trial. A. University College and F. Danske.	NO	Records removed for other reasons
(2020). Effect of Plyometric Training With Blood Flow Restriction on Muscle Strength and Function After Anterior Cruciate Ligament Reconstruction.	NO	Records marked as ineligible by automation tools
(2020). The Effect of Various Strength Training Protocols in Female Runners With Patellofemoral Pain. M. American College of Sports.	NO	Records removed for other reasons
(2020). Effects of Blood Flow Restriction (BFR) Therapy on Early Anterior Cruciate Ligament (ACL) Graft Maturation.	NO	Records excluded Reviews Records excluded due to poor experimental designcommentaries and animal
(2020). Effects of Blood Flow Restriction Rehabilitation After Bone Patellar Tendon Bone Anterior Cruciate Ligament Reconstruction.	NO	Records excluded Reviews Records excluded due to poor experimental designcommentaries and animal
(2020). The Effects of Bone Health on Landing Mechanics on Patients Post ACL Reconstruction. H. Parkview.	NO	Records removed for other reasons
(2020). Effects on Muscle Strength After Blood Flow Restriction Resistance Exercise (BFR-RE) in Early In-patient Rehabilitation of Chronic Obstructive Pulmonary Disease Acute Exacerbation (COPDAE), a Single Blinded, Randomized Controlled Study.	NO	Records removed for other reasons
(2020). Feasibility of Low-load Resistance Training Using Blood Flow Restriction for People With Multiple Sclerosis and Marked Mobility Restriction. C. Consortium of Multiple Sclerosis.	NO	Records removed for other reasons
(2020). High Intensity Resistance Training Combined With Blood Flow Restricted Exercise in Elite Handball Players.	NO	Records marked as ineligible by automation tools
(2020). Incorporation of Photobiomodulation Therapy in an Exercise Program With Blood Flow Restriction for Knee Osteoarthritis.	NO	Records marked as ineligible by automation tools
(2020). LOW LOAD RESISTANCE BLOOD FLOW RESTRICTION TRAINING VERSUS NEUROMUSCULAR TRAINING IN KNEE OSTEOARTHRITIS.	NO	Records marked as ineligible by automation tools
(2020). Low-Intensity Blood Flow Restriction Training as a Pre-Operative Rehabilitative Modality to Improve Post-Operative Outcomes for ACL Reconstruction.	NO	Records removed for other reasons
(2020). Mechanisms of Fatigability and the Protective Effects of Exercise in People With Diabetes. C. University of Illinois at, W. Medical College of and M. University of.	NO	Records removed for other reasons
(2020). Outcomes of Blood Flow Restriction Training in Post-operative Rehabilitation After Meniscus Repair Surgery.	NO	Records removed for other reasons
(2020). Personalized Blood Flow Restriction for Anterior Cruciate Ligament Rehabilitation. A. National Institute of, Musculoskeletal and D. Skin.	NO	Records removed for other reasons
(2020). Use of Blood Flow Restriction (BFR) Therapy in Patients With Rotator Cuff Tears Treated Nonoperatively or Operatively: a Randomized Controlled Trial.	NO	Records removed for other reasons
(2020). Use of Blood Flow Restriction (BFR) Therapy in Peri-operative Rehabilitation Following Anterior Cruciate Ligament Tear.	NO	Records removed for other reasons
(2021). Blood Flow Restricted Resistance Training in Peripheral Arterial Disease: a Randomised Controlled Trial Feasibility Study. N. H. S. F. T. Sheffield Teaching Hospitals.	NO	Records removed for other reasons
(2021). Blood Flow Restriction Exercise to Improve Skeletal Muscle and Peripheral Vascular Function in Person With Spinal Cord Injuries.	NO	Records removed for other reasons
(2021). Clinical Applications of Blood Flow Restriction and Rehabilitation Outcomes.	NO	Records removed for other reasons
(2021). Comparison of Methods in Post Operative Hip Arthroscopy Rehabilitation.	NO	Records removed for other reasons
(2021). Effect of Low Intensity Resistance Training Combined With Partial Blood Flow Restriction on Pain and Function in Individuals With Knee Osteoarthritis: a Randomized Controlled Study.	NO	Records marked as ineligible by automation tools
(2021). Effectiveness of Blood Flow Restriction (BFR) Exercise Therapy to Reduce Pain in Knee Osteoarthritis (OA) Patients. A Double-blinded Randomised Clinical Trial.	NO	Records excluded Reviews Records excluded due to poor experimental designcommentaries and animal
(2021). Effectiveness of Blood Flow Restriction During Aerobic Cycling Exercise on Balance, Knee Stability, Strength, and Aerobic Performance in Healthy Adults.	NO	Records removed for other reasons
(2021). The Effectiveness of Late-initiated Blood Flow Restricted Rehabilitation Exercises on Functional Capacity, Lower Limb Muscle Strength and Patient-reported Outcomes After Total Knee Replacement. H. Horsens and S. Regionshospitalet.	NO	Records removed for other reasons
(2021). Effectiveness of Physiotherapy Intervention by Restricting Blood Flow in Improving Muscle Strength in Patients With Hemophilic Arthropathy. Randomized Multicenter Clinical Study.	NO	Records removed for other reasons
(2021). The Effects of Blood Flow Restriction During High-intensity Interval Exercise Among Healthy Adult Males: a Randomized Controlled Trial.	NO	Records removed for other reasons
(2021). Effects of Blood Flow Restriction on Clinical Outcomes in Women With Knee Osteoarthritis.	NO	Records removed for other reasons
(2021). Effects of Blood Flow Restriction Training vs Traditional Exercise in Patients With Knee Osteoarthritis.	NO	Records removed for other reasons
(2021). The Influence of Restriction Pressure on Indices of Exercise-Induced Muscle Damage Following Low-Load Blood Flow-Restricted Resistance Exercise: A Randomised Controlled Trial in Healthy Adults.	NO	Records removed for other reasons
(2021). Intermittent Hypoxic vs Blood Flow Restriction vs Eccentric Moderate-intensity Exercise in Elderly.	NO	Records excluded Reviews Records excluded due to poor experimental designcommentaries and animal
(2021). "Retraction notice: The blood flow restriction training effect in knee osteoarthritis people: A systematic review and meta-analysis." Clinical rehabilitation 35(8): 1217-1218.	NO	Duplicate records removed
(2021). "Retraction notice: The blood flow restriction training effect in knee osteoarthritis people: A systematic review and meta-analysis." Clinical rehabilitation 35(8): 1217-1218.	NO	Duplicate records removed
(2021). "Retraction notice: The blood flow restriction training effect in knee osteoarthritis people: A systematic review and meta-analysis." Clin Rehabil 35(8): 1217-1218.	NO	Records removed for other reasons
(2021). Strength Training in Hospitalized Patients Using the Ghostly App: a Feasibility Study. B. Universitair Ziekenhuis and I. Revalidatieziekenhuis Inkendaa.	NO	Records removed for other reasons
(2021). Vascular Occlusion for Optimizing Functional Improvement in Patients With Knee Osteoarthritis. F. B. Fund for Scientific Research.	NO	Records removed for other reasons
(2021). "撤稿声明: Retraction notice: The blood flow restriction training effect in knee osteoarthritis people: A systematic review and meta-analysis." Clinical rehabilitation 35(8): 1217-1218.	NO	Records removed for other reasons
(2022). The Acute and Chronic Impact of Blood Flow Restriction Resistance Training on Physical and Neuromuscular Function, Pain, and Quality of Life in Patients With Moderate/Severe Hemophilia.	NO	Records excluded Reviews Records excluded due to poor experimental designcommentaries and animal
(2022). Blood Flow Restriction and Cross-education Effect on Muscle Strength Recovery After ACL Reconstruction.	NO	Records marked as ineligible by automation tools
(2022). Blood Flow Restriction Training for the Quad: Comparing Daily Training vs. Training Twice a Week.	NO	Records removed for other reasons
(2022). Blood Flow Restrictive Training Following Medial Patellofemoral Ligament and Anterior Cruciate Ligament Reconstruction Rehabilitation.	NO	Records removed for other reasons
(2022). Clinical Comparison of Patellofemoral Pain Syndrome Outcomes After Blood Flow Restriction Therapy. U. C. Health.	NO	Records excluded Reviews Records excluded due to poor experimental designcommentaries and animal
(2022). The Effect of Blood Flow Restriction Applied to the Extensor Muscles on Muscle Architecture and Strength, Knee Pain, and Functions in Minor Patellar Instability.	NO	Records marked as ineligible by automation tools
(2022). Effect of Blood Flow Restriction Resistance Exercise on Functional Mobility in Pre-Frail Older Adults.	NO	Records removed for other reasons
(2022). Effects of a Physical Activity Program With Partial Vascular Occlusion on Body Composition, Biomechanics and Walking Energy in Overweight Sedentary Subjects.	NO	Records marked as ineligible by automation tools
(2022). Effects of Low-intensity Blood-flow Restricted Exercise Compared to Standard Rehabilitation in Patients With Knee Osteoarthritis - a Randomized Controlled Trial. D. University of Southern, Gigtforeningen, H. Sygekassernes et al.	NO	Records removed for other reasons
(2022). The Impact of Exercise With Blood Flow Restriction: Sex and Age Differences on Physical Performance, Muscle Hypertrophy, and Blood Biomarkers. C. Public Health Agency of.	NO	Records removed for other reasons
(2022). Muscle Activation With Acute Bouts of Blood Flow Restricted Resistance Exercise Compared to High Load Resistance Exercise in Trained Versus Untrained Adults.	NO	Records removed for other reasons
(2022). Neuromuscular Responses, Pain Intensity and Perceived Exertion of Resistance Exercise With Blood Flow Restriction in Patients With Severe Knee Osteoarthritis.	NO	Records removed for other reasons
(2022). Resistance Training and Muscle - Brain Crosstalk. L. Research Council of, S. Lithuanian University of Health, U. Maastricht et al.	NO	Records removed for other reasons
(2022). Transspinal Stimulation With and Without Blood Flow Restricted Exercise Via Telehealth in Persons With Tetraplegia. I. L. National Institute on Disability, R. Rehabilitation and A. C. L. A. f. C. Living.	NO	Records marked as ineligible by automation tools
(2022). Use of Blood Flow Restriction (BFR) Therapy in Peri-operative Rehabilitation Following Biceps Tendon Rupture and Medial Patellofemoral Ligament Reconstruction.	NO	Records marked as ineligible by automation tools
(2022). Use of Blood Flow Restriction + Progressive Resistance Functional Training to Improve Functional Outcomes After Anterior Cruciate Ligament Reconstruction.	NO	Records marked as ineligible by automation tools
(2023). "Blood Flow Restriction After ACL Reconstruction Does Not Accelerate Quadriceps Strengthening." Journal of ISAKOS 8: S53-S54.	NO	Records removed for other reasons
(2023). Combining Resting Blood Flow Restriction with Neuromuscular Electrical Stimulation: Effects on Blood Lactate Levels and Lower Limb Muscle Function.	NO	Records excluded Reviews Records excluded due to poor experimental designcommentaries and animal
(2023). Comparative Effects of Blood Flow Resistance and Slow Motion Strength Training on Explosive Power and Lower Limb Function Among Wrestlers.	NO	Records removed for other reasons
(2023). Comparison of Methods in Post Operative Knee Arthroscopy Rehabilitation.	NO	Records marked as ineligible by automation tools
(2023). "Early Use of Blood Flow Restriction Training with Low-Intensity Exercises following Anterior Cruciate Ligament Reconstruction Improves Quadriceps Strength and Post-Operative Pain: a Randomized Controlled Trial." Journal of ISAKOS 8: S52.	NO	Records removed for other reasons
(2023). "Early Use of Blood Flow Restriction Training with Low-Intensity Exercises following Anterior Cruciate Ligament Reconstruction Improves Quadriceps Strength and Post-Operative Pain: A Randomized Controlled Trial." Journal of ISAKOS 8: S52.	NO	Records marked as ineligible by automation tools
(2023). (Effect of Blood Flow Restriction Training on Muscle Strength and Gait Performance in Multiple Sclerosis Patients).	NO	Records excluded Reviews Records excluded due to poor experimental designcommentaries and animal
(2023). Effect of Tissue Flossing on Recovery Time After Intense Physical Exercise Causing Delayed Onset Muscle Soreness.	NO	Records removed for other reasons
(2023). Effects of Additional Blood Flow Restriction and Sham Blood Flow Restriction in Eccentric Exercise on Muscle Strength, Dynamic Stability, and Reduce the Risk of ACL Injury.	NO	Records removed for other reasons
(2023). Effects of Blood Flow Restricted High Intensity Treadmill Training on Independently Ambulating Chronic Ischemic CVA Survivors: A Pilot Study.	NO	Records removed for other reasons
(2023). Effects of Blood Flow Restriction Therapy Combined With Neuromuscular Electrostimulation in Amateur Female Soccer Players: A Pilot Study.	NO	Records removed for other reasons
(2023). Effects of High Intensity Resistance Training With and Without Blood Flow Restriction on Quadriceps Strength, Power and Agility in ACL Reconstruction Among Volley Ball Players.	NO	Records removed for other reasons
(2023). The Effects Of Low Intensity Training With Blood Flow Restriction In The Lower And Upper Limbs On Muscle Strength, Muscle Mass, Biochemical Parameters And Markers Of Systemic Inflammation In Rheumatoid Arthritis Patients: A Randomized Clinical Trial. A. Hospital de Clínicas de Porto.	NO	Records excluded Reviews Records excluded due to poor experimental designcommentaries and animal
(2023). Effects of Occlusion Training on Speed and Physical Performance in Hockey Players.	NO	Records marked as ineligible by automation tools
(2023). Feasibility of Low-load Resistance Training With Blood Flow Restriction in People With Advanced Disability Due to Parkinson's Disease. F. Davis Phinney.	NO	Records marked as ineligible by automation tools
(2023). Feasibility of Prehabilitation Blood-flow Restriction Training in Individuals Awaiting Total Knee Replacement. A. National Institute on.	NO	Records removed for other reasons
(2023). Home-based Body Weight Exercise With Blood Flow Restriction (BFR): Feasibility of a Novel Rehabilitation Intervention in COPD Patients. L. University Hospitals.	NO	Records removed for other reasons
(2023). The Impact of Blood Flow Restriction Training in Adolescents After ACL Reconstruction: A Randomized Controlled Trial. C. University of.	NO	Records removed for other reasons
(2023). "Influence of a Blood Flow Restriction on the Joint Position Sensation in the Upper Limb." Journal of ISAKOS 8: S16.	NO	Records removed for other reasons
(2023). Low-load Blood Flow Restriction Exercise Versus Conventional Heavier Load Resistance Training Exercise in UK Military Personnel With Persistent Knee Pain: A Multi-centre Randomized Controlled Trial. B. University of.	NO	Records removed for other reasons
(2023). Low-Load Blood Flow Restriction Training With Patients Who Underwent a Total Knee Arthroplasty: a Feasibility Trial. C. Leukerbad and F. Berner.	NO	Records excluded Reviews Records excluded due to poor experimental designcommentaries and animal
(2023). MRI-based Graft Maturity After Blood Flow Restriction Training in Bone-patellar Tendon-bone Anterior Cruciate Ligament Reconstruction: a Randomized Controlled Study.	NO	Records removed for other reasons
(2023). A Multi-Modal Approach to Improving the Early Detection of Cardiometabolic Disease Risk. C. University of Mississippi Medical.	NO	Records excluded Reviews Records excluded due to poor experimental designcommentaries and animal
(2023). Prevention, Management and Rehabilitation of Knee Osteoarthritis at the Workplace. D. University of Southern, B. University Hospital and Frederiksberg.	NO	Records marked as ineligible by automation tools
(2023). Rehabilitation With Blood Flow Restriction Training to Enhance Anti-gravity Treadmill Effects in the Treatment of Patients With Knee Osteoarthritis: a Randomized Controlled Trial.	NO	Records removed for other reasons
(2023). Reliability, Reproducibility and Performance Analysis of the Use of Tissue Flossing for Blood Flow Restriction.	NO	Records removed for other reasons
(2023). Skeletal Muscle Endurance Responses to Various Relative Loads of Dynamic Resistance Exercise with and Without Peripheral Blood Flow Occlusion.	NO	Records removed for other reasons
(2024). Blood Flow Restriction for Optimizing Balance in Parkinson's Disease. A. National Institute on.	NO	Records removed for other reasons
(2024). Blood Flow Restriction Therapy Improves Tibial Plateau Fracture Recovery.	NO	Records excluded Reviews Records excluded due to poor experimental designcommentaries and animal
(2024). Blood Flow Restriction Training Versus Traditional Rehab in Patients With Lower Extremity Fractures: Effect on Fracture Healing, Muscle Strength and Girth, and Return to Function.	NO	Records removed for other reasons
(2024). Blood Flow Restriction with Different Loads Versus Moderate Resistive Exercises in Patients with Knee Osteoarthritis: a Double Blinded Randomized Controlled Trial.	NO	Records excluded Reviews Records excluded due to poor experimental designcommentaries and animal
(2024). Comparing Macro- and Microvascular Responses to Acute Resistance Exercise with and Without Blood Flow Restriction in Young and Older Adults: a Parallel Group Crossover Randomized Trial.	NO	Records removed for other reasons
(2024). Comparison of Blood Flow Restrictive Exercises and Isokinetic Exercises in Female Football Players: Randomized Controlled Study.	NO	Records removed for other reasons
(2024). Comparison of Conservative Treatment with Blood Flow Restriction with Standard Management in Total ACL Rupture. "Randomized Clinical Trial".	NO	Records removed for other reasons
(2024). "Correction to "The Effect of Blood Flow Restriction Exercise Prior to Total Knee Arthroplasty on Postoperative Physical Function, Lower Limb Strength and Patient-Reported Outcomes: a Randomized Controlled Trial"." Scandinavian journal of medicine & science in sports 34(12): e14776.	NO	Records removed for other reasons
(2024). "Correction to "The Effect of Blood Flow Restriction Exercise Prior to Total Knee Arthroplasty on Postoperative Physical Function, Lower Limb Strength and Patient-Reported Outcomes: A Randomized Controlled Trial"." Scandinavian journal of medicine & science in sports 34(12): e14776-e14776.	NO	Records removed for other reasons
(2024). "Correction to "The Effect of Blood Flow Restriction Exercise Prior to Total Knee Arthroplasty on Postoperative Physical Function, Lower Limb Strength and Patient-Reported Outcomes: A Randomized Controlled Trial"." Scand J Med Sci Sports 34(12): e14776.	NO	Records removed for other reasons
(2024). "Correction to “The Effect of Blood Flow Restriction Exercise Prior to Total Knee Arthroplasty on Postoperative Physical Function, Lower Limb Strength and Patient-Reported Outcomes: A Randomized Controlled Trial”(Scand J Med Sci Sports, (2024), 34, ( e14750), 10.1111/sms.14750)." Scandinavian Journal of Medicine and Science in Sports 34(12).	NO	Records removed for other reasons
(2024). Demonstrating the Effects of Blood Flow Restriction During Resistance Training on Functionality, Strength and Oxygen Capacity in Older Adults.	NO	Records excluded Reviews Records excluded due to poor experimental designcommentaries and animal
(2024). The Effect of 8-week Isokinetic Training Combined with Blood Flow Restriction on Muscle Strength and Endurance in Runners.	NO	Records removed for other reasons
(2024). Effect of Adding Blood Flow Restriction to Strengthening Exercise in Patients With Patellofemoral Pain Syndrome.	NO	Records marked as ineligible by automation tools
(2024). Effect of Blood Flow Restriction (BFR) on Rehabilitation Protocols Following Anterior Cruciate Ligament Reconstruction (ACLR) with Quadricep Autograft.	NO	Records removed for other reasons
(2024). The Effect of Blood Flow Restriction Training on Lower Limb Motor Function in Stroke Patients With Hemiplegia.	NO	Records excluded Reviews Records excluded due to poor experimental designcommentaries and animal
(2024). Effect of Low-Load Blood Flow Restricted Training on Volitional Activation of Knee Extensor Muscles in Subjects with Knee Joint Impairment. L. University Medical Centre and P. University of.	NO	Records removed for other reasons
(2024). Effectiveness of Blood Flow Restriction in Postoperative Rehabilitation for Anterior Cruciate Ligament Injuries. a Pilot Study.	NO	Records removed for other reasons
(2024). Effectiveness of Blood Flow Restriction Training on Muscle Morphology and Prevention of Patellofemoral Pain Syndrome and Anterior Cruciate Ligament Injury.	NO	Records removed for other reasons
(2024). The Effectiveness of Low-load Blood Flow Restriction Exercise in Patients with an Acute Achilles Tendon Rupture Treated Non-surgically. H. Aarhus University, H. Aalborg University, H. Gødstrup and H. Regionshospitalet.	NO	Records removed for other reasons
(2024). Effects of Back Squat Exercise with or Without Blood Flow Restriction in Healthy Adolescent Basketball Athletes: a Randomized Controlled Trial.	NO	Records removed for other reasons
(2024). Effects of Blood Flow Restriction Training on Heart Rate, Blood Pressure, Mean Arterial Pressure, and Limb Girth During Resisted Exercises Versus Aerobic Exercise in Healthy Individuals.	NO	Records removed for other reasons
(2024). Effects of Blood Flow Restriction Training With Low Intensity Exercises on Pain,Range of Motion and Quality of Life in Knee Osteoarthritis.	NO	Records excluded Reviews Records excluded due to poor experimental designcommentaries and animal
(2024). Effects of Combined Physiotherapy Management and Education on Physiological Functions and Quality of Life Among Individuals With Patellofemoral Pain.	NO	Records removed for other reasons
(2024). The Effects of Different Blood Flow Restriction Training Methodologies During the Rehabilitation of Military Personnel with Lower Limb Musculoskeletal Injuries Primarily Limited by Pain: a 2 Part Randomised Controlled Trial (Phase One). U. Northumbria.	NO	Records marked as ineligible by automation tools
(2024). The Effects of Different Blood Flow Restriction Training Methodologies During the Rehabilitation of Military Personnel with Lower Limb Musculoskeletal Injuries Primarily Limited by Pain: a 2 Part Randomised Controlled Trial (Phase Two). U. Northumbria.	NO	Records marked as ineligible by automation tools
(2024). Effects of Exercise Training with Blood Flow Restriction on Lower Extremity Muscle Strength, Balance, Functional and Cognitive Performance in Healthy Individuals.	NO	Records removed for other reasons
(2024). The Effects of Preoperative Blood Flow Restriction Training in Patients Undergoing ACL Reconstruction: A Pilot Randomized Control Trial.	NO	Records excluded Reviews Records excluded due to poor experimental designcommentaries and animal
(2024). Effects of Short Duration Blood Flow Restriction Training on Musculoskeletal and Performance Outcomes.	NO	Records excluded Reviews Records excluded due to poor experimental designcommentaries and animal
(2024). Effects of Twice Daily Blood Flow Restriction Training on Muscle Swelling, Markers of Exercise Induced Muscle Damage and Inflammation: A Randomised Control Trial. B. University of.	NO	Records removed for other reasons
(2024). Effekte Von Blood Flow Restriction Therapie Auf Das Schmerzempfinden Bei Patienten Mit Rekonstruktion Des Vorderen Kreuzbandes (Effects of Blood Flow Restriction Therapy on Pain Sensation in Patients with Anterior Cruciate Ligament Reconstruction).	NO	Records removed for other reasons
(2024). Efficacy of a Physiotherapy Intervention Through Blood Flow Restriction in Improving Muscle Strength in Patients With Hemophilic Ankle Arthropathy: Multicenter Randomized Clinical Study.	NO	Records removed for other reasons
(2024). "Erratum: Correction to "The Effect of Blood Flow Restriction Exercise Prior to Total Knee Arthroplasty on Postoperative Physical Function, Lower Limb Strength and Patient-Reported Outcomes: A Randomized Controlled Trial" (Scandinavian journal of medicine & science in sports (2024) 34 11 DOI: 10.1111/sms.14750)." Scandinavian journal of medicine & science in sports 34(12): e14776.	NO	Records marked as ineligible by automation tools
(2024). Intervention of Shoulder Blood Flow Restriction Training on Shoulder Joint Pain and Function of Judo Athletes.	NO	Records excluded Reviews Records excluded due to poor experimental designcommentaries and animal
(2024). Low Load, High Gains: Blood Flow Restriction's Impact on Quadriceps Adaptations.	NO	Records removed for other reasons
(2024). Low-Load Blood Flow Restriction Training vs Traditional Resistance Training Exercises Following Anterior Cruciate Ligament Reconstruction Surgery: A Pilot Randomized Controlled Trial. I. Rehman Medical.	NO	Records removed for other reasons
(2024). Restrict and Strengthen: Unraveling the Impact of Blood Flow Restriction Training on Upper Extremity Grip Strength. U. Azusa Pacific.	NO	Records removed for other reasons
(2024). Safety and Efficacy of a Physiotherapy Intervention Through Blood Flow Restriction in Improving Muscle Strength in Patients With Hemophilic Knee Arthropathy: Multicenter Randomized Clinical Study.	NO	Records removed for other reasons
(2024). The Short-term Effect of Low-load Resistance Training with Blood-flow Restriction on Somatosensory-evoked Potentials in Healthy Young Adults - a Randomized Crossover Trial.	NO	Records excluded Reviews Records excluded due to poor experimental designcommentaries and animal
A, N. J., et al. (2022). "Effects of blood‐flow restricted resistance training on mechanical muscle function and thigh lean mass in sIBM patients." Scandinavian journal of medicine & science in sports 32(2): 359‐371.	NO	Records excluded Reviews Records excluded due to poor experimental designcommentaries and animal
Abdelkader, M., et al. (2023). "Low-load resistance training with blood flow restriction versus traditional training exercises in patients with knee osteoarthritis." Sport TK 12.	NO	Records removed for other reasons
Abe, T., et al. (2010). "Effects of low-intensity cycle training with restricted leg blood flow on thigh muscle volume and VO2max in young men." Journal of Sports Science and Medicine 9(3): 452-458.	NO	Records excluded Reviews Records excluded due to poor experimental designcommentaries and animal
Abe, T., et al. (2010). "Effects of Low-Intensity Cycle Training with Restricted Leg Blood Flow on Thigh Muscle Volume and VO2MAX in Young Men." J Sports Sci Med 9(3): 452-458.	NO	Records removed for other reasons
Abe, T., et al. (2010). "Effects of low-intensity cycle training with restricted leg blood flow on thigh muscle volume and VO<sub>2max</sub> in young men." Journal of Sports Science and Medicine 9(3): 452-458.	NO	Records removed for other reasons
Abe, T., et al. (2006). "Effects of Walk or Squat Training Combined with Restriction of Leg Muscle Blood Flow on Hip, Thigh and Calf Muscle Hypertrophy." Medicine and Science in Sports and Exercise 38(5): S284-S285.	NO	Records excluded Reviews Records excluded due to poor experimental designcommentaries and animal
Abe, T., et al. (2010). "Effects of low-intensity walk training with restricted leg blood flow on muscle strength and aerobic capacity in older adults." Journal of geriatric physical therapy (2001) 33(1): 34‐40.	NO	Records excluded Reviews Records excluded due to poor experimental designcommentaries and animal
Abe, T., et al. (2010). "Effects of low-intensity walk training with restricted leg blood flow on muscle strength and aerobic capacity in older adults." Journal of Geriatric Physical Therapy 33(1): 34-40.	NO	Duplicate records removed
Abe, T., et al. (2010). "Effects of low-intensity walk training with restricted leg blood flow on muscle strength and aerobic capacity in older adults." Journal of Geriatric Physical Therapy 33(1): 34-40.	NO	Duplicate records removed
Abe, T., et al. (2010). "Effects of Low-Intensity Walk Training With Restricted Leg Blood Flow on Muscle Strength and Aerobic Capacity in Older Adults." Journal of Geriatric Physical Therapy 33(1): 34-40.	NO	Records excluded Reviews Records excluded due to poor experimental designcommentaries and animal
Abe, T., et al. (2010). "Effects of low-intensity walk training with restricted leg blood flow on muscle strength and aerobic capacity in older adults." J Geriatr Phys Ther 33(1): 34-40.	NO	Records removed for other reasons
Actrn (2014). "The effect of blood-flow restriction resistance exercise training of the legs on unrestricted exercising training of the arms." http://www.who.int/trialsearch/Trial2.aspx?TrialID=ACTRN12614000713695.	NO	Records removed for other reasons
Actrn (2014). "The effectiveness of quadriceps strengthening with and without blood flow restriction in the treatment of knee cap pain (patellofemoral pain)." http://www.who.int/trialsearch/Trial2.aspx?TrialID=ACTRN12614001164684.	NO	Records marked as ineligible by automation tools
Actrn (2015). "The intramuscular and circulatory responses to various resistance training programs in healthy males." http://www.who.int/trialsearch/Trial2.aspx?TrialID=ACTRN12615000949583.	NO	Records excluded Reviews Records excluded due to poor experimental designcommentaries and animal
Actrn (2016). "Blood Flow Restriction Exercise for Muscle Health and Physical Function in End-Stage Kidney Disease." http://www.who.int/trialsearch/Trial2.aspx?TrialID=ACTRN12616000121460.	NO	Records removed for other reasons
Actrn (2017). "Blood flow restriction training for hand osteoarthritis: a randomised controlled trial." https://trialsearch.who.int/Trial2.aspx?TrialID=ACTRN12617001270303.	NO	Records excluded Reviews Records excluded due to poor experimental designcommentaries and animal
Actrn (2017). "The effects of leg resistance training with blood-flow restriction on unrestricted exercising arms: a validation study." http://www.who.int/trialsearch/Trial2.aspx?TrialID=ACTRN12617000058370.	NO	Records removed for other reasons
Actrn (2019). "Lifting light weights with blood flow restriction to improve muscular fitness and functional abilities in older people." https://trialsearch.who.int/Trial2.aspx?TrialID=ACTRN12619000585123.	NO	Records removed for other reasons
Actrn (2020). "The impact of individualised post-exercise blood flow restriction on exercise performance and perceived recovery following strenuous resistance exercise in trained adults." https://trialsearch.who.int/Trial2.aspx?TrialID=ACTRN12620001009909.	NO	Records removed for other reasons
Actrn (2023). "Assessing the impact of walking with inflatable cuffs on fitness and function of older people." https://trialsearch.who.int/Trial2.aspx?TrialID=ACTRN12623000182695.	NO	Records excluded Reviews Records excluded due to poor experimental designcommentaries and animal
Actrn (2024). "The effect of blood flow restriction exercise on pain perception." https://trialsearch.who.int/Trial2.aspx?TrialID=ACTRN12624000046505.	NO	Records excluded Reviews Records excluded due to poor experimental designcommentaries and animal
Actrn (2024). "Effect of low load Blood Flow Restriction (BFR) exercise on postoperative outcomes after knee ligament reconstruction." https://trialsearch.who.int/Trial2.aspx?TrialID=ACTRN12624001221549.	NO	Records marked as ineligible by automation tools
Actrn (2024). "The effect of the blood flow restriction during low-load resistance training unit on the knee flexor muscles fatigue in recreational athletes: a randomized double-blinded placebo-controlled pilot study." https://trialsearch.who.int/Trial2.aspx?TrialID=ACTRN12624000488505.	NO	Records removed for other reasons
Afan-Arguin, I., et al. (2023). "Immediate Effects of Blood Flow Restriction Combined with Neuromuscular Electrical Stimulation in Female Amateur Football Players: A Pilot Trial." Applied Sciences-Basel 13(24).	NO	Records removed for other reasons
Aguiar, A. F., et al. (2015). "A single set of exhaustive exercise before resistance training improves muscular performance in young men." European journal of applied physiology 115(7): 1589-1599.	NO	Records excluded Reviews Records excluded due to poor experimental designcommentaries and animal
Ahn, H., et al. (2023). "Effects of left thigh blood flow restriction exercise on muscle strength and golf performance in amateur golfers." Journal of Exercise Rehabilitation 19(4): 237-244.	NO	Duplicate records removed
Ahn, H., et al. (2023). "Effects of left thigh blood flow restriction exercise on muscle strength and golf performance in amateur golfers." J Exerc Rehabil 19(4): 237-244.	NO	Records excluded Reviews Records excluded due to poor experimental designcommentaries and animal
Ahn, H., et al. (2023). "Effects of left thigh blood flow restriction exercise on muscle strength and golf performance in amateur golfers." Journal of Exercise Rehabilitation 19(4): 237-244.	NO	Duplicate records removed
Almeida, G., et al. (2025). "Effectiveness of blood flow restriction (BFR) training on knee stability, strength, and aerobic performance during aerobic cycling exercise in healthy adults: a randomized controlled trial." Journal of bodywork and movement therapies 42: 40‐47.	NO	Records marked as ineligible by automation tools
Almeida, G., et al. (2025). "Effectiveness of blood flow restriction (BFR) training on knee stability, strength, and aerobic performance during aerobic cycling exercise in healthy adults: A randomized controlled trial." Journal of bodywork and movement therapies 42: 40-47.	NO	Duplicate records removed
Almeida, G., et al. (2025). "Effectiveness of blood flow restriction (BFR) training on knee stability, strength, and aerobic performance during aerobic cycling exercise in healthy adults: A randomized controlled trial." Journal of bodywork and movement therapies 42: 40-47.	NO	Duplicate records removed
Almeida, G., et al. (2025). "Effectiveness of blood flow restriction (BFR) training on knee stability, strength, and aerobic performance during aerobic cycling exercise in healthy adults: A randomized controlled trial." Journal of bodywork and movement therapies 42: 40-47.	NO	Duplicate records removed
Alogaili, H. A. (2022). Evaluation of the Analgesic Effect of Blood Flow Restriction Training in Patients With Anterior Knee Pain.	NO	Records removed for other reasons
Álvarez, C. B., et al. (2021). "Comparison of blood flow restriction training versus non-occlusive training in patients with anterior cruciate ligament reconstruction or knee osteoarthritis: A systematic review." Journal of Clinical Medicine 10(1): 1-23.	NO	Duplicate records removed
Álvarez, C. B., et al. (2021). "Comparison of blood flow restriction training versus non-occlusive training in patients with anterior cruciate ligament reconstruction or knee osteoarthritis: A systematic review." Journal of Clinical Medicine 10(1): 1-23.	NO	Duplicate records removed
Alves, T. C., et al. (2021). "Resistance training with blood flow restriction: Impact on the muscle strength and body composition in people living with HIV/AIDS." European journal of sport science 21(3): 450-459.	NO	Duplicate records removed
Alves, T. C., et al. (2021). "Resistance training with blood flow restriction: Impact on the muscle strength and body composition in people living with HIV/AIDS." European journal of sport science 21(3): 450-459.	NO	Duplicate records removed
Alves, T. C., et al. (2021). "Resistance training with blood flow restriction: Impact on the muscle strength and body composition in people living with HIV/AIDS." European journal of sport science 21(3): 450-459.	NO	Duplicate records removed
Alves, T. C., et al. (2021). "Resistance training with blood flow restriction: Impact on the muscle strength and body composition in people living with HIV/AIDS." Eur J Sport Sci 21(3): 450-459.	NO	Records removed for other reasons
Amani-Shalamzari, S., et al. (2019). "Blood flow restriction during futsal training increases muscle activation and strength." Frontiers in Physiology 10(MAY).	NO	Duplicate records removed
Amani-Shalamzari, S., et al. (2019). "Blood flow restriction during futsal training increases muscle activation and strength." Frontiers in Physiology 10(MAY).	NO	Duplicate records removed
Amani-Shalamzari, S., et al. (2019). "Blood flow restriction during futsal training increases muscle activation and strength." Frontiers in Physiology 10(MAY).	NO	Duplicate records removed
Amani-Shalamzari, S., et al. (2019). "Blood Flow Restriction During Futsal Training Increases Muscle Activation and Strength." Frontiers in Physiology 10.	NO	Records removed for other reasons
Amani-Shalamzari, S., et al. (2019). "Blood Flow Restriction During Futsal Training Increases Muscle Activation and Strength." Front Physiol 10: 614.	NO	Records removed for other reasons
Aniceto, R. R. and L. da Silva Leandro (2022). "Practical Blood Flow Restriction Training: New Methodological Directions for Practice and Research." Sports medicine - open 8(1).	NO	Duplicate records removed
Aniceto, R. R. and L. da Silva Leandro (2022). "Practical Blood Flow Restriction Training: New Methodological Directions for Practice and Research." Sports medicine - open 8(1).	NO	Duplicate records removed
Aniceto, R. R. and L. da Silva Leandro (2022). "Practical Blood Flow Restriction Training: New Methodological Directions for Practice and Research." Sports Medicine-Open 8(1).	NO	Records removed for other reasons
Aniceto, R. R. and L. da Silva Leandro (2022). "Practical Blood Flow Restriction Training: New Methodological Directions for Practice and Research." Sports Med Open 8(1): 87.	NO	Records removed for other reasons
Aniceto, R. R., et al. (2021). "Is rating of perceived exertion a valid method to monitor intensity during blood flow restriction exercise?" Human Movement 22(2): 68-77.	NO	Records excluded Reviews Records excluded due to poor experimental designcommentaries and animal
Araújo, J. P., et al. (2014). "The acute effect of resistance exercise with blood flow restriction with hemodynamic variables on hypertensive subjects." JOURNAL OF HUMAN KINETICS 43: 79‐85.	NO	Records removed for other reasons
Araújo, J. P., et al. (2014). "The acute effect of resistance exercise with blood flow restriction with hemodynamic variables on hypertensive subjects." J Hum Kinet 43: 79-85.	NO	Records removed for other reasons
Araujo, J. P., et al. (2014). "The Acute Effect of Resistance Exercise with Blood Flow Restriction with Hemodynamic Variables on Hypertensive Subjects." JOURNAL OF HUMAN KINETICS 43(1): 79-85.	NO	Records marked as ineligible by automation tools
Araújo, J. P., et al. (2014). "The acute effect of resistance exercise with blood flow restriction with hemodynamic variables on hypertensive subjects." JOURNAL OF HUMAN KINETICS 43(1): 79-85.	NO	Records removed for other reasons
Arve, E. H., et al. (2020). "Does blood flow restriction training improve quadriceps measures after arthroscopic knee surgery? A critically appraised topic." International Journal of Athletic Therapy and Training 25(5): 221-226.	NO	Records removed for other reasons
Arve, E. H., et al. (2020). "Does Blood Flow Restriction Training Improve Quadriceps Measures After Arthroscopic Knee Surgery? A Critically Appraised Topic." International Journal of Athletic Therapy & Training 25(5): 221-226.	NO	Records removed for other reasons
Atsushi, K., et al. (2010). "The Effect of Blood Flow Restriction on Muscle Weaknesses and Changes in Gait pattern." Medicine and Science in Sports and Exercise 42(5): 530-530.	NO	Records marked as ineligible by automation tools
Ayyan, M., et al. (2025). "Blood flow restriction-enhanced platelet-rich plasma: A pilot randomised controlled trial protocol." Journal of experimental orthopaedics 12(1).	NO	Duplicate records removed
Ayyan, M., et al. (2025). "Blood flow restriction-enhanced platelet-rich plasma: a pilot randomised controlled trial protocol." Journal of experimental orthopaedics 12(1): e70034.	NO	Records marked as ineligible by automation tools
Ayyan, M., et al. (2025). "Blood flow restriction-enhanced platelet-rich plasma: A pilot randomised controlled trial protocol." Journal of experimental orthopaedics 12(1).	NO	Duplicate records removed
Ayyan, M., et al. (2025). "Blood flow restriction-enhanced platelet-rich plasma: A pilot randomised controlled trial protocol." Journal of experimental orthopaedics 12(1).	NO	Duplicate records removed
Ayyan, M., et al. (2025). "Blood flow restriction-enhanced platelet-rich plasma: A pilot randomised controlled trial protocol." J Exp Orthop 12(1): e70034.	NO	Records marked as ineligible by automation tools
Azevedo, R. A., et al. (2021). "Effects of induced local ischemia during a 4-km cycling time trial on neuromuscular fatigue development." Am J Physiol Regul Integr Comp Physiol 320(6): R812-r823.	NO	Records removed for other reasons
Azevedo, R. d. A., et al. (2021). "Effects of induced local ischemia during a 4-km cycling time trial on neuromuscular fatigue development." AMERICAN JOURNAL OF PHYSIOLOGY-REGULATORY INTEGRATIVE AND COMPARATIVE PHYSIOLOGY 320(6): R812-R823.	NO	Records removed for other reasons
Badawy, C. R., et al. (2022). "Contemporary Principles for Postoperative Rehabilitation and Return to Sport for Athletes Undergoing Anterior Cruciate Ligament Reconstruction." Arthroscopy, Sports Medicine, and Rehabilitation 4(1): e103-e113.	NO	Duplicate records removed
Badawy, C. R., et al. (2022). "Contemporary Principles for Postoperative Rehabilitation and Return to Sport for Athletes Undergoing Anterior Cruciate Ligament Reconstruction." Arthroscopy, Sports Medicine, and Rehabilitation 4(1): e103-e113.	NO	Duplicate records removed
Bahamondes-Avila, C., et al. (2024). "Physiotherapeutic approach to exercise with partial blood flow restriction. Narrative review." Retos-Nuevas Tendencias En Educacion Fisica Deporte Y Recreacion(58): 617-632.	NO	Records removed for other reasons
Baker, B. S., et al. (2020). "Does Blood Flow Restriction Therapy in Patients Older Than Age 50 Result in Muscle Hypertrophy, Increased Strength, or Greater Physical Function? A Systematic Review." Clinical Orthopaedics and Related Research 478(3): 593-606.	NO	Duplicate records removed
Baker, B. S., et al. (2020). "Does Blood Flow Restriction Therapy in Patients Older Than Age 50 Result in Muscle Hypertrophy, Increased Strength, or Greater Physical Function? A Systematic Review." Clinical Orthopaedics and Related Research 478(3): 593-606.	NO	Duplicate records removed
Baker, B. S., et al. (2020). "Does Blood Flow Restriction Therapy in Patients Older Than Age 50 Result in Muscle Hypertrophy, Increased Strength, or Greater Physical Function? A Systematic Review." Clinical Orthopaedics and Related Research 478(3): 593-606.	NO	Duplicate records removed
Baker, B. S., et al. (2020). "Does Blood Flow Restriction Therapy in Patients Older Than Age 50 Result in Muscle Hypertrophy, Increased Strength, or Greater Physical Function? A Systematic Review." Clin Orthop Relat Res 478(3): 593-606.	NO	Records marked as ineligible by automation tools
Barcelos, L. C., et al. (2015). "Low-load resistance training promotes muscular adaptation regardless of vascular occlusion, load, or volume." European journal of applied physiology 115(7): 1559-1568.	NO	Records removed for other reasons
Baron, J. E., et al. (2020). "Perioperative and Postoperative Factors Influence Quadriceps Atrophy and Strength After ACL Reconstruction: A Systematic Review." Orthopaedic journal of sports medicine 8(6).	NO	Duplicate records removed
Baron, J. E., et al. (2020). "Perioperative and Postoperative Factors Influence Quadriceps Atrophy and Strength After ACL Reconstruction: A Systematic Review." Orthopaedic journal of sports medicine 8(6).	NO	Duplicate records removed
Baron, J. E., et al. (2020). "Perioperative and Postoperative Factors Influence Quadriceps Atrophy and Strength After ACL Reconstruction: A Systematic Review." Orthopaedic journal of sports medicine 8(6).	NO	Duplicate records removed
Baron, J. E., et al. (2020). "Perioperative and Postoperative Factors Influence Quadriceps Atrophy and Strength After ACL Reconstruction: A Systematic Review." Orthopaedic journal of sports medicine 8(6): 2325967120930296-2325967120930296.	NO	Records removed for other reasons
Baron, J. E., et al. (2020). "Perioperative and Postoperative Factors Influence Quadriceps Atrophy and Strength After ACL Reconstruction: A Systematic Review." Orthop J Sports Med 8(6): 2325967120930296.	NO	Records removed for other reasons
Bauer, C. J., et al. (2023). "RANDOMIZED CONTROLLED TRIAL TO ANALYSE THE EFFECT OF BLOOD FLOW RESTRICTION TRAINING IN RHEUMATOID ARTHRITIS AND PSORIATIC ARTHRITIS COMPARED TO CONVENTIONAL RESISTANCE TRAINING - AN INTERIM ANALYSIS." Annals of the rheumatic diseases 82: 1813-1814.	NO	Records marked as ineligible by automation tools
Bauer, C. J., et al. (2023). "RANDOMIZED CONTROLLED TRIAL TO ANALYSE THE EFFECT OF BLOOD FLOW RESTRICTION TRAINING IN RHEUMATOID ARTHRITIS AND PSORIATIC ARTHRITIS COMPARED TO CONVENTIONAL RESISTANCE TRAINING-AN INTERIM ANALYSIS." Annals of the rheumatic diseases 82: 1813‐1814.	NO	Records removed for other reasons
Bauer, C. J., et al. (2023). "RANDOMIZED CONTROLLED TRIAL TO ANALYSE THE EFFECT OF BLOOD FLOW RESTRICTION TRAINING IN RHEUMATOID ARTHRITIS AND PSORIATIC ARTHRITIS COMPARED TO CONVENTIONAL RESISTANCE TRAINING-AN INTERIM ANALYSIS." Annals of the rheumatic diseases 82: 1813-1814.	NO	Records removed for other reasons
Bauer, C.-J., et al. (2023). "The Effect of Blood Flow Restriction Training in Patients with Psoriatic Arthritis compared to conventional Resistance Training - Interim Analysis of a prospective, randomized Pilot Study." Journal Der Deutschen Dermatologischen Gesellschaft 21: 106-106.	NO	Records removed for other reasons
Beaume, J. B., et al. (2025). "Neuromuscular Fatigue Induced by Cycling at a Fixed Level of Perceived Effort: Effects of Different Purported Hypoxic Methods." Scandinavian Journal of Medicine and Science in Sports 35(2).	NO	Records excluded Reviews Records excluded due to poor experimental designcommentaries and animal
Beaume, J. B., et al. (2025). "Neuromuscular Fatigue Induced by Cycling at a Fixed Level of Perceived Effort: Effects of Different Purported Hypoxic Methods." Scand J Med Sci Sports 35(2): e70021.	NO	Reason Inconsistent interventions or treatments
Beaume, J.-B., et al. (2025). "Neuromuscular Fatigue Induced by Cycling at a Fixed Level of Perceived Effort: Effects of Different Purported Hypoxic Methods." Scandinavian journal of medicine & science in sports 35(2).	NO	Records removed for other reasons
Begiebing, J., et al. (2024). "Rehabilitation After ACL Rupture." Msk-Muskuloskelettale Physiotherapie 28(5): 291-+.	NO	Records excluded Reviews Records excluded due to poor experimental designcommentaries and animal
Begiebing, J., et al. (2024). "Rehabilitation nach VKB-Ruptur." Msk-Muskuloskelettale Physiotherapie 28(05).	NO	Records removed for other reasons
Behringer, M., et al. (2023). "Editorial: Clinical application and impact of blood-flow-restriction training." Frontiers in Physiology 14.	NO	Duplicate records removed
Behringer, M., et al. (2023). "Editorial: Clinical application and impact of blood-flow-restriction training." Frontiers in Physiology 14.	NO	Duplicate records removed
Behringer, M., et al. (2023). "Editorial: Clinical application and impact of blood-flow-restriction training." Frontiers in Physiology 14.	NO	Duplicate records removed
Behringer, M., et al. (2023). "Editorial: Clinical application and impact of blood-flow-restriction training." Front Physiol 14: 1155080.	NO	Records removed for other reasons
Behringer, M., et al. (2018). "Effects of blood flow restriction during moderate-intensity eccentric knee extensions." Journal of physiological sciences 68(5): 589‐599.	NO	Records excluded Reviews Records excluded due to poor experimental designcommentaries and animal
Behringer, M., et al. (2018). "Effects of blood flow restriction during moderate-intensity eccentric knee extensions." The journal of physiological sciences : JPS 68(5): 589-599.	NO	Records removed for other reasons
Behringer, M., et al. (2018). "Effects of blood flow restriction during moderate-intensity eccentric knee extensions." Journal of physiological sciences 68(5): 589-599.	NO	Duplicate records removed
Behringer, M., et al. (2018). "Effects of blood flow restriction during moderate-intensity eccentric knee extensions." Journal of physiological sciences 68(5): 589-599.	NO	Duplicate records removed
Behringer, M., et al. (2018). "Effects of blood flow restriction during moderate-intensity eccentric knee extensions." J Physiol Sci 68(5): 589-599.	NO	Records removed for other reasons
Bell, Z. W., et al. (2020). "Muscle swelling following blood flow-restricted exercise does not differ between cuff widths in the proximal or distal portions of the upper leg." Clinical Physiology and Functional Imaging 40(4): 269-276.	NO	Duplicate records removed
Bell, Z. W., et al. (2020). "Muscle swelling following blood flow-restricted exercise does not differ between cuff widths in the proximal or distal portions of the upper leg." Clinical Physiology and Functional Imaging 40(4): 269-276.	NO	Duplicate records removed
Bell, Z. W., et al. (2020). "Muscle swelling following blood flow-restricted exercise does not differ between cuff widths in the proximal or distal portions of the upper leg." Clinical Physiology and Functional Imaging 40(4): 269-276.	NO	Duplicate records removed
Bell, Z. W., et al. (2020). "Muscle swelling following blood flow-restricted exercise does not differ between cuff widths in the proximal or distal portions of the upper leg." Clin Physiol Funct Imaging 40(4): 269-276.	NO	Records excluded Reviews Records excluded due to poor experimental designcommentaries and animal
Bell, Z. W., et al. (2020). "Muscle Swelling Following Low Load Blood Flow Restriction Exercise Does Not Differ Between Cuff Widths In The Lower Body." Medicine & Science in Sports & Exercise 52(7): 925-925.	NO	Records removed for other reasons
Bell, Z. W., et al. (2020). "Limb occlusion pressure: A method to assess changes in systolic blood pressure." International journal of exercise science 13(2): 366-373.	NO	Records marked as ineligible by automation tools
Bell, Z. W., et al. (2020). "Limb Occlusion Pressure: A Method to Assess Changes in Systolic Blood Pressure." International journal of exercise science 13(2): 366-373.	NO	Records removed for other reasons
Bell, Z. W., et al. (2020). "Limb Occlusion Pressure: A Method to Assess Changes in Systolic Blood Pressure." Int J Exerc Sci 13(2): 366-373.	NO	Records excluded Reviews Records excluded due to poor experimental designcommentaries and animal
Bemben, D., et al. (2006). "Effects of a Single Bout of Low Intensity KAATSU Resistance Training on Markers of Bone Turnover in Men." Medicine and Science in Sports and Exercise 38(5): S531-S531.	NO	Records marked as ineligible by automation tools
Bemben, D., et al. (2010). "Bone Marker Responses to Resistance Exercise with Vascular Restriction in Young and Older Men." Medicine and Science in Sports and Exercise 42(5): 41-41.	NO	Records removed for other reasons
Bemben, D. A., et al. (2022). "Acute and Chronic Bone Marker and Endocrine Responses to Resistance Exercise With and Without Blood Flow Restriction in Young Men." Frontiers in Physiology 13.	NO	Duplicate records removed
Bemben, D. A., et al. (2022). "Acute and Chronic Bone Marker and Endocrine Responses to Resistance Exercise With and Without Blood Flow Restriction in Young Men." Frontiers in Physiology 13.	NO	Duplicate records removed
Bemben, D. A., et al. (2022). "Acute and Chronic Bone Marker and Endocrine Responses to Resistance Exercise With and Without Blood Flow Restriction in Young Men." Frontiers in Physiology 13.	NO	Duplicate records removed
Bemben, D. A., et al. (2022). "Acute and Chronic Bone Marker and Endocrine Responses to Resistance Exercise With and Without Blood Flow Restriction in Young Men." Frontiers in Physiology 13.	NO	Duplicate records removed
Bemben, D. A., et al. (2022). "Acute and Chronic Bone Marker and Endocrine Responses to Resistance Exercise With and Without Blood Flow Restriction in Young Men." Front Physiol 13: 837631.	NO	Records excluded Reviews Records excluded due to poor experimental designcommentaries and animal
Bemben, M. G., et al. (2019). "Can Blood Flow Restricted Exercise Improve Ham: quad Ratios Better Than Traditional Training?" International journal of exercise science 12(4): 1080‐1093.	NO	Records removed for other reasons
Bemben, M. G., et al. (2019). "Can Blood Flow Restricted Exercise Improve Ham:Quad Ratios Better Than Traditional Training?" International journal of exercise science 12(4): 1080-1093.	NO	Duplicate records removed
Bemben, M. G., et al. (2019). "Can Blood Flow Restricted Exercise Improve Ham:Quad Ratios Better Than Traditional Training?" International journal of exercise science 12(4): 1080-1093.	NO	Duplicate records removed
Bemben, M. G., et al. (2019). "Can Blood Flow Restricted Exercise Improve Ham:Quad Ratios Better Than Traditional Training?" Int J Exerc Sci 12(4): 1080-1093.	NO	Records marked as ineligible by automation tools
Bennett, H., et al. (2025). "An evaluation of progressive blood flow restricted resistance training and exercise preferences in individuals with Rheumatoid Arthritis." Disability and rehabilitation: 1-12.	NO	Records excluded Reviews Records excluded due to poor experimental designcommentaries and animal
Bennett, H., et al. (2025). "An evaluation of progressive blood flow restricted resistance training and exercise preferences in individuals with Rheumatoid Arthritis." Disabil Rehabil: 1-12.	NO	Records removed for other reasons
Bentzen, A., et al. (2023). "Blood flow restricted walking in patients suffering from intermittent claudication: a case series feasibility and safety study." Annals of Medicine and Surgery 85(5): 1430-1435.	NO	Duplicate records removed
Bentzen, A., et al. (2023). "Blood flow restricted walking in patients suffering from intermittent claudication: a case series feasibility and safety study." Annals of Medicine and Surgery 85(5): 1430-1435.	NO	Duplicate records removed
Bezerra, E. S., et al. (2021). "Effect of load intensity and cuff pressure during blood flow restriction performed to failure on training volume and myoelectric activity." Journal of Physical Education and Sport 21(4): 1643-1649.	NO	Records removed for other reasons
Bielitzki, R., et al. (2021). "Current Techniques Used for Practical Blood Flow Restriction Training: A Systematic Review." Journal of strength and conditioning research 35(10): 2936-2951.	NO	Records marked as ineligible by automation tools
Bielitzki, R., et al. (2024). "Low-load Resistance Exercise with Perceptually Primed Practical Blood Flow Restriction Induces Similar Motor Performance Fatigue, Physiological Changes, and Perceptual Responses Compared to Traditional Blood Flow Restriction in Males and Females." Journal of sports science & medicine 23(2): 326‐341.	NO	Records removed for other reasons
Bielitzki, R., et al. (2024). "Low-load Resistance Exercise with Perceptually Primed Practical Blood Flow Restriction Induces Similar Motor Performance Fatigue, Physiological Changes, and Perceptual Responses Compared to Traditional Blood Flow Restriction in Males and Females." Journal of sports science & medicine 23(2): 326-341.	NO	Records removed for other reasons
Bielitzki, R., et al. (2024). "Low-load Resistance Exercise with Perceptually Primed Practical Blood Flow Restriction Induces Similar Motor Performance Fatigue, Physiological Changes, and Perceptual Responses Compared to Traditional Blood Flow Restriction in Males and Females." Journal of Sports Science and Medicine 23(2): 326-341.	NO	Duplicate records removed
Bielitzki, R., et al. (2024). "Low-load Resistance Exercise with Perceptually Primed Practical Blood Flow Restriction Induces Similar Motor Performance Fatigue, Physiological Changes, and Perceptual Responses Compared to Traditional Blood Flow Restriction in Males and Females." Journal of Sports Science and Medicine 23(2): 326-341.	NO	Duplicate records removed
Bielitzki, R., et al. (2024). "Low-load Resistance Exercise with Perceptually Primed Practical Blood Flow Restriction Induces Similar Motor Performance Fatigue, Physiological Changes, and Perceptual Responses Compared to Traditional Blood Flow Restriction in Males and Females." J Sports Sci Med 23(2): 326-341.	NO	Records excluded Reviews Records excluded due to poor experimental designcommentaries and animal
Biral, T. M., et al. (2025). "Effect of different load during eccentric training with blood flow restriction on muscle size, strength, and performance: a randomized controlled trial." APUNTS SPORTS MEDICINE 60(225).	NO	Records removed for other reasons
Biral, T. M., et al. (2025). "Effect of different load during eccentric training with blood flow restriction on muscle size, strength, and performance: A randomized controlled trial." APUNTS SPORTS MEDICINE 60(225).	NO	Duplicate records removed
Biral, T. M., et al. (2025). "Effect of different load during eccentric training with blood flow restriction on muscle size, strength, and performance: A randomized controlled trial✰." APUNTS SPORTS MEDICINE 60(225).	NO	Records marked as ineligible by automation tools
Biral, T. M., et al. (2025). "Effect of different load during eccentric training with blood flow restriction on muscle size, strength, and performance: A randomized controlled trial." APUNTS SPORTS MEDICINE 60(225).	NO	Duplicate records removed
Bjornsen, T., et al. (2017). "The effect of a failure vs. A submaximal blood flow restriction exercise protocol on changes in number of myonuclei, satellite cells, muscle size and strength." Acta physiologica (Oxford, England) 219: 16.	NO	Records removed for other reasons
Bjørnsen, T., et al. (2017). "The effect of a failure vs. A submaximal blood flow restriction exercise protocol on changes in number of myonuclei, satellite cells, muscle size and strength." ACTA PHYSIOLOGICA 219: 16.	NO	Records removed for other reasons
Bjornsen, T., et al. (2019). "Type 1 Muscle Fiber Hypertrophy after Blood Flow-restricted Training in Powerlifters." Medicine and Science in Sports and Exercise 51(2): 288-298.	NO	Records excluded Reviews Records excluded due to poor experimental designcommentaries and animal
Bjørnsen, T., et al. (2019). "Type 1 Muscle Fiber Hypertrophy after Blood Flow-restricted Training in Powerlifters." Medicine and Science in Sports and Exercise 51(2): 288‐298.	NO	Records removed for other reasons
BjØrnsen, T., et al. (2019). "Type 1 Muscle Fiber Hypertrophy after Blood Flow-restricted Training in Powerlifters." Medicine and Science in Sports and Exercise 51(2): 288-298.	NO	Records removed for other reasons
Bjørnsen, T., et al. (2018). "Delayed myonuclear addition, myofiber hypertrophy, and increases in strength with high-frequency low-load blood flow restricted training to volitional failure." Journal of Applied Physiology 126(3): 578-592.	NO	Records removed for other reasons
Bjornsen, T., et al. (2019). "Delayed myonuclear addition, myofiber hypertrophy, and increases in strength with high-frequency low-load blood flow restricted training to volitional failure." Journal of Applied Physiology 126(3): 578-592.	NO	Reason Insufficient data Reason
Bjørnsen, T., et al. (2019). "Delayed myonuclear addition, myofiber hypertrophy, and increases in strength with high-frequency low-load blood flow restricted training to volitional failure." Journal of applied physiology (Bethesda, Md. : 1985) 126(3): 578-592.	NO	Records excluded Reviews Records excluded due to poor experimental designcommentaries and animal
Bjørnsen, T., et al. (2019). "Delayed myonuclear addition, myofiber hypertrophy, and increases in strength with high-frequency low-load blood flow restricted training to volitional failure." J Appl Physiol (1985) 126(3): 578-592.	NO	Records marked as ineligible by automation tools
Bjornsen, T., et al. (2021). "Frequent blood flow restricted training not to failure and to failure induces similar gains in myonuclei and muscle mass." Scandinavian journal of medicine & science in sports 31(7): 1420-1439.	NO	Records removed for other reasons
Bjørnsen, T., et al. (2021). "Frequent blood flow restricted training not to failure and to failure induces similar gains in myonuclei and muscle mass." Scandinavian journal of medicine & science in sports 31(7): 1420‐1439.	NO	Records removed for other reasons
Bjørnsen, T., et al. (2021). "Frequent blood flow restricted training not to failure and to failure induces similar gains in myonuclei and muscle mass." Scandinavian journal of medicine & science in sports 31(7): 1420-1439.	NO	Records marked as ineligible by automation tools
Bjørnsen, T., et al. (2021). "Frequent blood flow restricted training not to failure and to failure induces similar gains in myonuclei and muscle mass." Scandinavian Journal of Medicine and Science in Sports 31(7): 1420-1439.	NO	Records removed for other reasons
Bjørnsen, T., et al. (2021). "Frequent blood flow restricted training not to failure and to failure induces similar gains in myonuclei and muscle mass." Scand J Med Sci Sports 31(7): 1420-1439.	NO	Records removed for other reasons
Bjørnsen, T., et al. (2021). "High-frequency blood flow-restricted resistance exercise results in acute and prolonged cellular stress more pronounced in type I than in type II fibers." Journal of Applied Physiology 131(2): 643-660.	NO	Records excluded Reviews Records excluded due to poor experimental designcommentaries and animal
Bjornsen, T., et al. (2021). "High-frequency blood flow-restricted resistance exercise results in acute and prolonged cellular stress more pronounced in type I than in type II fibers." Journal of Applied Physiology 131(2): 643-660.	NO	Records removed for other reasons
Bjørnsen, T., et al. (2021). "High-frequency blood flow-restricted resistance exercise results in acute and prolonged cellular stress more pronounced in type I than in type II fibers." Journal of applied physiology (Bethesda, Md. : 1985) 131(2): 643-660.	NO	Records removed for other reasons
Bjørnsen, T., et al. (2021). "High-frequency blood flow-restricted resistance exercise results in acute and prolonged cellular stress more pronounced in type I than in type II fibers." J Appl Physiol (1985) 131(2): 643-660.	NO	Records marked as ineligible by automation tools
Blee, S. (2018). Anterior cruciate ligament rehabilitation and return to play. ACL Injuries in Female Athletes: 67-81.	NO	Records marked as ineligible by automation tools
Bobes Alvarez, C., et al. (2021). "Comparison of Blood Flow Restriction Training versus Non-Occlusive Training in Patients with Anterior Cruciate Ligament Reconstruction or Knee Osteoarthritis: A Systematic Review." Journal of Clinical Medicine 10(1).	NO	Records removed for other reasons
Bobes Álvarez, C., et al. (2020). "Comparison of Blood Flow Restriction Training versus Non-Occlusive Training in Patients with Anterior Cruciate Ligament Reconstruction or Knee Osteoarthritis: A Systematic Review." J Clin Med 10(1).	NO	Records marked as ineligible by automation tools
Bond, C. W., et al. (2019). "Blood Flow Restriction Resistance Exercise as a Rehabilitation Modality Following Orthopaedic Surgery: A Review of Venous Thromboembolism Risk." JOURNAL OF ORTHOPAEDIC & SPORTS PHYSICAL THERAPY 49(1): 17-27.	NO	Records removed for other reasons
Bordessa, J. M., et al. (2021). "Comparison of blood flow restriction devices and their effect on quadriceps muscle activation." Physical Therapy in Sport 49: 90‐97.	NO	Records removed for other reasons
Bordessa, J. M., et al. (2021). "Comparison of blood flow restriction devices and their effect on quadriceps muscle activation." Physical Therapy in Sport 49: 90-97.	NO	Duplicate records removed
Bordessa, J. M., et al. (2021). "Comparison of blood flow restriction devices and their effect on quadriceps muscle activation." Physical Therapy in Sport 49: 90-97.	NO	Duplicate records removed
Bordessa, J. M., et al. (2021). "Comparison of blood flow restriction devices and their effect on quadriceps muscle activation." Physical Therapy in Sport 49: 90-97.	NO	Duplicate records removed
Bordessa, J. M., et al. (2021). "Comparison of blood flow restriction devices and their effect on quadriceps muscle activation." Phys Ther Sport 49: 90-97.	NO	Records excluded Reviews Records excluded due to poor experimental designcommentaries and animal
Borges, A. d. S. G. (2017). Sexual Dimorphism in Upper-Limb Blood Restricted Exercise.	NO	Records marked as ineligible by automation tools
Bowman, E. N., et al. (2019). "Proximal, Distal, and Contralateral Effects of Blood Flow Restriction Training on the Lower Extremities: a Randomized Controlled Trial." Sports health 11(2): 149‐156.	NO	Records removed for other reasons
Bowman, E. N., et al. (2019). "Proximal, Distal, and Contralateral Effects of Blood Flow Restriction Training on the Lower Extremities: A Randomized Controlled Trial." Sports health 11(2): 149-156.	NO	Duplicate records removed
Bowman, E. N., et al. (2019). "Proximal, Distal, and Contralateral Effects of Blood Flow Restriction Training on the Lower Extremities: A Randomized Controlled Trial." Sports health 11(2): 149-156.	NO	Duplicate records removed
Bowman, E. N., et al. (2019). "Proximal, Distal, and Contralateral Effects of Blood Flow Restriction Training on the Lower Extremities: A Randomized Controlled Trial." SPORTS HEALTH-A MULTIDISCIPLINARY APPROACH 11(2): 149-156.	NO	Records removed for other reasons
Bowman, E. N., et al. (2019). "Proximal, Distal, and Contralateral Effects of Blood Flow Restriction Training on the Lower Extremities: A Randomized Controlled Trial." Sports health 11(2): 149-156.	NO	Duplicate records removed
Bowman, E. N., et al. (2019). "THE PROXIMAL AND DISTAL EFFECTS OF BLOOD FLOW RESTRICTION THERAPY ON THE UPPER AND LOWER EXTREMITY STRENGTHENING: A RANDOMIZED CONTROLLED TRIAL." Journal of ISAKOS 4(3): 138.	NO	Records removed for other reasons
Branco Ferraz, R., et al. (2018). "Benefits of Resistance Training with Blood Flow Restriction in Knee Osteoarthritis." Medicine and Science in Sports and Exercise 50(5): 897‐905.	NO	Records excluded Reviews Records excluded due to poor experimental designcommentaries and animal
Brightwell, B. D., et al. (2022). "Blood flow Restriction training After patellar INStability (BRAINS Trial)." Trials 23(1): 88.	NO	Duplicate records removed
Brightwell, B. D., et al. (2022). "Blood flow Restriction training After patellar INStability (BRAINS Trial)." Trials 23(1).	NO	Duplicate records removed
Brightwell, B. D., et al. (2022). "Blood flow Restriction training After patellar INStability (BRAINS Trial)." Trials 23(1).	NO	Duplicate records removed
Brightwell, B. D., et al. (2022). "Blood flow Restriction training After patellar INStability (BRAINS Trial)." Trials 23(1).	NO	Duplicate records removed
Brightwell, B. D., et al. (2022). "Blood flow Restriction training After patellar INStability (BRAINS Trial)." Trials 23(1): 88.	NO	Duplicate records removed
Brook, M. S., et al. (2016). "Skeletal muscle homeostasis and plasticity in youth and ageing: impact of nutrition and exercise." Acta Physiol (Oxf) 216(1): 15-41.	NO	Records removed for other reasons
Brown, L. J., et al. (2023). "The impact of blood flow restricted electrical stimulations on recovery from muscle damage." Clinical Physiology and Functional Imaging 43(2): 103-108.	NO	Records removed for other reasons
brxg, R. B. R. (2019). "Pre-exercise blood flow restriction to minimize damage in the thigh muscles." https://trialsearch.who.int/Trial2.aspx?TrialID=RBR-8brxg7.	NO	Records removed for other reasons
Bryk, F. F., et al. (2016). "Exercises with partial vascular occlusion in patients with knee osteoarthritis: a randomized clinical trial." KNEE SURGERY SPORTS TRAUMATOLOGY ARTHROSCOPY 24(5): 1580-1586.	NO	Records removed for other reasons
Buckthorpe, M., et al. (2021). "Recommendations for Hamstring Function Recovery After ACL Reconstruction." Sports Medicine 51(4): 607-624.	NO	Records removed for other reasons
Buckthorpe, M. and F. Della Villa (2020). "Optimising the 'Mid-Stage' Training and Testing Process After ACL Reconstruction." Sports Medicine 50(4): 657-678.	NO	Records excluded Reviews Records excluded due to poor experimental designcommentaries and animal
Buckthorpe, M., et al. (2019). "RESTORING KNEE EXTENSOR STRENGTH AFTER ANTERIOR CRUCIATE LIGAMENT RECONSTRUCTION: A CLINICAL COMMENTARY." International journal of sports physical therapy 14(1): 159-172.	NO	Duplicate records removed
Buckthorpe, M., et al. (2019). "RESTORING KNEE EXTENSOR STRENGTH AFTER ANTERIOR CRUCIATE LIGAMENT RECONSTRUCTION: A CLINICAL COMMENTARY." Int J Sports Phys Ther 14(1): 159-172.	NO	Records marked as ineligible by automation tools
Buckthorpe, M., et al. (2019). "RESTORING KNEE EXTENSOR STRENGTH AFTER ANTERIOR CRUCIATE LIGAMENT RECONSTRUCTION: A CLINICAL COMMENTARY." International journal of sports physical therapy 14(1): 159-172.	NO	Duplicate records removed
Buford, T. W. (2014). "KAATSU Training to Enhance Physical Function of Older Adults with Osteoarthritis."	NO	Duplicate records removed
Buford, T. W. (2014). "KAATSU Training to Enhance Physical Function of Older Adults with Osteoarthritis."	NO	Duplicate records removed
Buford, T. W., et al. (2015). "Kaatsu training to enhance physical function of older adults with knee osteoarthritis: design of a randomized controlled trial." Contemporary clinical trials 43: 217‐222.	NO	Records removed for other reasons
Buford, T. W., et al. (2015). "Kaatsu training to enhance physical function of older adults with knee osteoarthritis: Design of a randomized controlled trial." Contemporary clinical trials 43: 217-222.	NO	Duplicate records removed
Buford, T. W., et al. (2015). "Kaatsu training to enhance physical function of older adults with knee osteoarthritis: Design of a randomized controlled trial." Contemporary clinical trials 43: 217-222.	NO	Duplicate records removed
Buford, T. W., et al. (2015). "Kaatsu training to enhance physical function of older adults with knee osteoarthritis: Design of a randomized controlled trial." Contemporary clinical trials 43: 217-222.	NO	Duplicate records removed
Buford, T. W., et al. (2015). "Kaatsu training to enhance physical function of older adults with knee osteoarthritis: Design of a randomized controlled trial." Contemp Clin Trials 43: 217-222.	NO	Records removed for other reasons
Burton, I. (2022). "Interventions for prevention and in-season management of patellar tendinopathy in athletes: A scoping review." Physical Therapy in Sport 55: 80-89.	NO	Records removed for other reasons
Burton, I. and A. McCormack (2022). "Blood Flow Restriction Resistance Training in Tendon Rehabilitation: A Scoping Review on Intervention Parameters, Physiological Effects, and Outcomes." FRONTIERS IN SPORTS AND ACTIVE LIVING 4.	NO	Records removed for other reasons
Bushnell, B. D., et al. (2022). Noninvasive treatment options for glenohumeral osteoarthritis in the young patient. Glenohumeral Osteoarthritis in the Young Patient: Evaluation and Management: 43-58.	NO	Records removed for other reasons
Butt, J. and Z. Ahmed (2024). "Blood Flow Restriction Training and Its Use in Rehabilitation After Anterior Cruciate Ligament Reconstruction: A Systematic Review and Meta-Analysis." Journal of Clinical Medicine 13(20).	NO	Duplicate records removed
Butt, J. and Z. Ahmed (2024). "Blood Flow Restriction Training and Its Use in Rehabilitation After Anterior Cruciate Ligament Reconstruction: A Systematic Review and Meta-Analysis." Journal of Clinical Medicine 13(20).	NO	Duplicate records removed
Butt, J. and Z. Ahmed (2024). "Blood Flow Restriction Training and Its Use in Rehabilitation After Anterior Cruciate Ligament Reconstruction: A Systematic Review and Meta-Analysis." Journal of Clinical Medicine 13(20).	NO	Duplicate records removed
Butt, J. and Z. Ahmed (2024). "Blood Flow Restriction Training and Its Use in Rehabilitation After Anterior Cruciate Ligament Reconstruction: A Systematic Review and Meta-Analysis." J Clin Med 13(20).	NO	Records removed for other reasons
bvgx, R. B. R. (2019). "Effects of Strength Training with Reduced Blood Flow in Patients with Wear at the Knee Joint." https://trialsearch.who.int/Trial2.aspx?TrialID=RBR-3bvgx7.	NO	Records removed for other reasons
Caetano, D., et al. (2021). "Rehabilitation outcomes and parameters of blood flow restriction training in ACL injury: A scoping review." Physical Therapy in Sport 49: 129-137.	NO	Duplicate records removed
Caetano, D., et al. (2021). "Rehabilitation outcomes and parameters of blood flow restriction training in ACL injury: A scoping review." Physical Therapy in Sport 49: 129-137.	NO	Duplicate records removed
Caetano, D., et al. (2021). "Rehabilitation outcomes and parameters of blood flow restriction training in ACL injury: A scoping review." Physical Therapy in Sport 49: 129-137.	NO	Duplicate records removed
Caetano, D., et al. (2021). "Rehabilitation outcomes and parameters of blood flow restriction training in ACL injury: A scoping review." Phys Ther Sport 49: 129-137.	NO	Records removed for other reasons
Cahalin, L. P., et al. (2022). "A call to action for blood flow restriction training in older adults with or susceptible to sarcopenia: A systematic review and meta-analysis." Frontiers in Physiology 13.	NO	Duplicate records removed
Cahalin, L. P., et al. (2022). "A call to action for blood flow restriction training in older adults with or susceptible to sarcopenia: A systematic review and meta-analysis." Frontiers in Physiology 13.	NO	Duplicate records removed
Cahalin, L. P., et al. (2022). "A call to action for blood flow restriction training in older adults with or susceptible to sarcopenia: A systematic review and meta-analysis." Front Physiol 13: 924614.	NO	Records removed for other reasons
Cahalin, L. P. P., et al. (2022). "A call to action for blood flow restriction training in older adults with or susceptible to sarcopenia: A systematic review and meta-analysis." Frontiers in Physiology 13.	NO	Records removed for other reasons
Calatayud, J., et al. (2023). "Safety, feasibility, and neuromuscular activity of acute low-load resistance exercise with or without blood flow restriction in patients with severe hemophilia." European Journal of Haematology 111(1): 47‐56.	NO	Duplicate records removed
Calatayud, J., et al. (2023). "Safety, feasibility, and neuromuscular activity of acute low-load resistance exercise with or without blood flow restriction in patients with severe hemophilia." European Journal of Haematology 111(1): 47‐56.	NO	Duplicate records removed
Calatayud, J., et al. (2023). "Safety, feasibility, and neuromuscular activity of acute low-load resistance exercise with or without blood flow restriction in patients with severe hemophilia." European Journal of Haematology 111(1): 47-56.	NO	Duplicate records removed
Calatayud, J., et al. (2023). "Safety, feasibility, and neuromuscular activity of acute low-load resistance exercise with or without blood flow restriction in patients with severe hemophilia." European Journal of Haematology 111(1): 47-56.	NO	Duplicate records removed
Calatayud, J., et al. (2023). "Safety, feasibility, and neuromuscular activity of acute low-load resistance exercise with or without blood flow restriction in patients with severe hemophilia." European Journal of Haematology 111(1): 47-56.	NO	Duplicate records removed
Calatayud, J., et al. (2023). "Safety, feasibility, and neuromuscular activity of acute low-load resistance exercise with or without blood flow restriction in patients with severe hemophilia." Eur J Haematol 111(1): 47-56.	NO	Records removed for other reasons
Cale, J. (2019). "Altering Post-Traumatic Osteoarthritis After Patellar Dislocation: Blood Flow Restriction Training, Aspiration, and Intraarticular Normal Saline (BRAINS Trial)."	NO	Records removed for other reasons
Camarda, S. R. A., et al. (2014). "Short-Term Blood Flow Restriction Training Enhances Hamstrings/Quadriceps Force Ratio in Professional Soccer Players." Medicine and Science in Sports and Exercise 46(5): 955-955.	NO	Records removed for other reasons
Carvalho Jardim, R. A., et al. (2022). "Blood flow restriction with different load levels in patients with knee osteoarthritis: protocol of a randomized controlled trial." Trials 23(1).	NO	Records excluded Reviews Records excluded due to poor experimental designcommentaries and animal
Cassidy, R. P., et al. (2023). "ADAPTations to low load blood flow restriction exercise versus conventional heavier load resistance exercise in UK military personnel with persistent knee pain: protocol for the ADAPT study, a multi-centre randomized controlled trial." Bmc Musculoskeletal Disorders 24(1): 580.	NO	Records removed for other reasons
Cassidy, R. P., et al. (2023). "ADAPTations to low load blood flow restriction exercise versus conventional heavier load resistance exercise in UK military personnel with persistent knee pain: protocol for the ADAPT study, a multi-centre randomized controlled trial." Bmc Musculoskeletal Disorders 24(1).	NO	Duplicate records removed
Cassidy, R. P., et al. (2023). "ADAPTations to low load blood flow restriction exercise versus conventional heavier load resistance exercise in UK military personnel with persistent knee pain: protocol for the ADAPT study, a multi-centre randomized controlled trial." Bmc Musculoskeletal Disorders 24(1).	NO	Duplicate records removed
Cassidy, R. P., et al. (2023). "ADAPTations to low load blood flow restriction exercise versus conventional heavier load resistance exercise in UK military personnel with persistent knee pain: protocol for the ADAPT study, a multi-centre randomized controlled trial." Bmc Musculoskeletal Disorders 24(1).	NO	Duplicate records removed
Cassidy, R. P., et al. (2023). "ADAPTations to low load blood flow restriction exercise versus conventional heavier load resistance exercise in UK military personnel with persistent knee pain: protocol for the ADAPT study, a multi-centre randomized controlled trial." BMC Musculoskelet Disord 24(1): 580.	NO	Records removed for other reasons
Castilla-Lopez, C. and N. Romero-Franco (2023). "Low-load strength resistance training with blood flow restriction compared with high-load strength resistance training on performance of professional soccer players: a randomized controlled trial." Journal of sports medicine and physical fitness 63(11): 1146-1154.	NO	Records removed for other reasons
Castle, J. P., et al. (2023). "Survey of blood flow restriction therapy for rehabilitation in Sports Medicine patients." Journal of Orthopaedics 38: 47-52.	NO	Duplicate records removed
Castle, J. P., et al. (2023). "Survey of blood flow restriction therapy for rehabilitation in Sports Medicine patients." Journal of Orthopaedics 38: 47-52.	NO	Duplicate records removed
Castle, J. P., et al. (2023). "Survey of blood flow restriction therapy for rehabilitation in Sports Medicine patients." Journal of Orthopaedics 38: 47-52.	NO	Duplicate records removed
Castle, J. P., et al. (2023). "Survey of blood flow restriction therapy for rehabilitation in Sports Medicine patients." J Orthop 38: 47-52.	NO	Records marked as ineligible by automation tools
Cayot, T. E. (2015). The Effect of Blood Flow Restriction Techniques during Aerobic Exercise in Healthy Adults.	NO	Records removed for other reasons
Cayot, T. E., et al. (2024). "Effects of Neuromuscular Electrical Stimulation Waveforms and Occlusion Pressures on Elicited Force and Microvascular Oxygenation." Journal of sport rehabilitation: 1-8.	NO	Records removed for other reasons
Cayot, T. E., et al. (2024). "Effects of Neuromuscular Electrical Stimulation Waveforms and Occlusion Pressures on Elicited Force and Microvascular Oxygenation." Journal of sport rehabilitation.	NO	Records removed for other reasons
Cayot, T. E., et al. (2024). "Effects of Neuromuscular Electrical Stimulation Waveforms and Occlusion Pressures on Elicited Force and Microvascular Oxygenation." J Sport Rehabil: 1-8.	NO	Records removed for other reasons
Cayot, T. E., et al. (2016). "Effects of blood flow restriction duration on muscle activation and microvascular oxygenation during low-volume isometric exercise." Clinical Physiology and Functional Imaging 36(4): 298‐305.	NO	Records excluded Reviews Records excluded due to poor experimental designcommentaries and animal
Cayot, T. E., et al. (2016). "Effects of blood flow restriction duration on muscle activation and microvascular oxygenation during low-volume isometric exercise." Clinical Physiology and Functional Imaging 36(4): 298-305.	NO	Duplicate records removed
Cayot, T. E., et al. (2016). "Effects of blood flow restriction duration on muscle activation and microvascular oxygenation during low-volume isometric exercise." Clinical Physiology and Functional Imaging 36(4): 298-305.	NO	Duplicate records removed
Cayot, T. E., et al. (2016). "Effects of blood flow restriction duration on muscle activation and microvascular oxygenation during low-volume isometric exercise." Clinical Physiology and Functional Imaging 36(4): 298-305.	NO	Duplicate records removed
Cayot, T. E., et al. (2016). "Effects of blood flow restriction duration on muscle activation and microvascular oxygenation during low-volume isometric exercise." Clin Physiol Funct Imaging 36(4): 298-305.	NO	Records marked as ineligible by automation tools
Ceballos, A., et al. (2022). "Resident Case Series: Blood Flow Restriction as an Adjunct to Strengthening Exercises in Two Patients with Subacromial Impingement and High Irritability." International journal of sports physical therapy 17(5): 931-940.	NO	Records removed for other reasons
Ceccarelli, C., et al. (2024). "Use of blood flow restriction for increasing the strength of the ischiocrural muscles in anterior cruciate ligament rehabilitation: A case report." Physiotherapy research international : the journal for researchers and clinicians in physical therapy 29(1): e2059.	NO	Records removed for other reasons
Ceccarelli, C., et al. (2024). "Use of blood flow restriction for increasing the strength of the ischiocrural muscles in anterior cruciate ligament rehabilitation: A case report." Physiotherapy Research International 29(1).	NO	Duplicate records removed
Ceccarelli, C., et al. (2024). "Use of blood flow restriction for increasing the strength of the ischiocrural muscles in anterior cruciate ligament rehabilitation: A case report." Physiotherapy Research International 29(1).	NO	Duplicate records removed
Ceccarelli, C., et al. (2024). "Use of blood flow restriction for increasing the strength of the ischiocrural muscles in anterior cruciate ligament rehabilitation: A case report." Physiother Res Int 29(1): e2059.	NO	Outcome measures inconsistent
Centner, C., et al. (2022). "Low-Load Blood Flow Restriction and High-Load Resistance Training Induce Comparable Changes in Patellar Tendon Properties." Medicine & Science in Sports & Exercise 54(4): 582-589.	NO	Records removed for other reasons
Centner, C., et al. (2022). "Low-Load Blood Flow Restriction and High-Load Resistance Training Induce Comparable Changes in Patellar Tendon Properties." Medicine and Science in Sports and Exercise 54(4): 582‐589.	NO	Records removed for other reasons
Centner, C., et al. (2022). "Low-Load Blood Flow Restriction and High-Load Resistance Training Induce Comparable Changes in Patellar Tendon Properties." Medicine and Science in Sports and Exercise 54(4): 582-589.	NO	Duplicate records removed
Centner, C., et al. (2022). "Low-Load Blood Flow Restriction and High-Load Resistance Training Induce Comparable Changes in Patellar Tendon Properties." Medicine and Science in Sports and Exercise 54(4): 582-589.	NO	Duplicate records removed
Centner, C., et al. (2022). "Low-Load Blood Flow Restriction and High-Load Resistance Training Induce Comparable Changes in Patellar Tendon Properties." Med Sci Sports Exerc 54(4): 582-589.	NO	Records removed for other reasons
Centner, C., et al. (2020). "Evidence-based effects of blood flow restriction training in the rehabilitation of knee osteoarthritis and anterior cruciate ligament reconstruction: a systematic review." Sports Orthopaedics and Traumatology 36(2): 131-142.	NO	Duplicate records removed
Centner, C., et al. (2020). "Evidence-based effects of blood flow restriction training in the rehabilitation of knee osteoarthritis and anterior cruciate ligament reconstruction: a systematic review." Sports Orthopaedics and Traumatology 36(2): 131-142.	NO	Duplicate records removed
Cerqueira, M. S. and W. H. Brito Vieira (2020). "Letter to the Editor about the article "The addition of blood flow restriction to resistance exercise in individuals with knee pain: a systematic review and meta-analysis"." BRAZILIAN JOURNAL OF PHYSICAL THERAPY 24(6): 560-561.	NO	Records removed for other reasons
Cerqueira, M. S. and W. H. Brito Vieira (2020). "Letter to the Editor about the article "The addition of blood flow restriction to resistance exercise in individuals with knee pain: a systematic review and meta-analysis"." Braz J Phys Ther 24(6): 560-561.	NO	Records marked as ineligible by automation tools
Cerqueira, M. S. and W. H. D. Brito Vieira (2020). "Letter to the Editor about the article “The addition of blood flow restriction to resistance exercise in individuals with knee pain: a systematic review and meta-analysis”." BRAZILIAN JOURNAL OF PHYSICAL THERAPY 24(6): 560-561.	NO	Records removed for other reasons
Cerqueira, M. S. and W. H. de Brito Vieira (2019). "Effects of blood flow restriction exercise with very low load and low volume in patients with knee osteoarthritis: protocol for a randomized trial." Trials 20(1): 135.	NO	Duplicate records removed
Cerqueira, M. S. and W. H. De Brito Vieira (2019). "Effects of blood flow restriction exercise with very low load and low volume in patients with knee osteoarthritis: Protocol for a randomized trial." Trials 20(1).	NO	Duplicate records removed
Cerqueira, M. S. and W. H. De Brito Vieira (2019). "Effects of blood flow restriction exercise with very low load and low volume in patients with knee osteoarthritis: Protocol for a randomized trial." Trials 20(1).	NO	Duplicate records removed
Cerqueira, M. S. and W. H. de Brito Vieira (2019). "Effects of blood flow restriction exercise with very low load and low volume in patients with knee osteoarthritis: protocol for a randomized trial." Trials 20.	NO	Records removed for other reasons
Cerqueira, M. S. and W. H. de Brito Vieira (2019). "Effects of blood flow restriction exercise with very low load and low volume in patients with knee osteoarthritis: protocol for a randomized trial." Trials 20(1): 135.	NO	Duplicate records removed
Cerqueira, M. S. and W. H. de Brito Vieira (2020). "Letter to the Editor about the article "The addition of blood flow restriction to resistance exercise in individuals with knee pain: a systematic review and meta-analysis"." BRAZILIAN JOURNAL OF PHYSICAL THERAPY 24(6): 560-561.	NO	Records excluded Reviews Records excluded due to poor experimental designcommentaries and animal
Cerqueira, M. S., et al. (2020). "Effects of blood flow restriction without additional exercise on strength reductions and muscular atrophy following immobilization: A systematic review." J Sport Health Sci 9(2): 152-159.	NO	Records removed for other reasons
Cerqueira, M. S., et al. (2020). "Effects of blood flow restriction without additional exercise on strength reductions and muscular atrophy following immobilization: A systematic review: Passive blood flow restriction and disuse." Journal of Sport and Health Science 9(2): 152-159.	NO	Duplicate records removed
Cerqueira, M. S., et al. (2020). "Effects of blood flow restriction without additional exercise on strength reductions and muscular atrophy following immobilization: A systematic review: Passive blood flow restriction and disuse." Journal of Sport and Health Science 9(2): 152-159.	NO	Duplicate records removed
Cerqueira, M. S., et al. (2022). "Low-Load Blood-Flow Restriction Exercise to Failure and Nonfailure and Myoelectric Activity: A Meta-Analysis." Journal of Athletic Training 57(4): 402-417.	NO	Records excluded Reviews Records excluded due to poor experimental designcommentaries and animal
Cerqueira, M. S., et al. (2020). "Effects of blood flow restriction without additional exercise on strength reductions and muscular atrophy following immobilization: A systematic review." Journal of Sport and Health Science 9(2): 152-159.	NO	Records removed for other reasons
Cetin, C., et al. (2025). "The effect of low-weight resistance exercises with BFR on muscle functions after arthroscopic ACL surgery." Sport Sciences for Health.	NO	Records marked as ineligible by automation tools
Çetin, C., et al. (2025). "The effect of low-weight resistance exercises with BFR on muscle functions after arthroscopic ACL surgery." Sport Sciences for Health.	NO	Records removed for other reasons
Chang, N. J., et al. (2021). "Effects of a single session of floss band intervention on flexibility of thigh, knee joint proprioception, muscle force output, and dynamic balance in young adults." Applied Sciences (Switzerland) 11(24).	NO	Records excluded Reviews Records excluded due to poor experimental designcommentaries and animal
Chang, N.-J., et al. (2021). "Effects of a Single Session of Floss Band Intervention on Flexibility of Thigh, Knee Joint Proprioception, Muscle Force Output, and Dynamic Balance in Young Adults." Applied Sciences-Basel 11(24).	NO	Records removed for other reasons
Charles, D., et al. (2020). "A SYSTEMATIC REVIEW OF THE EFFECTS OF BLOOD FLOW RESTRICTION TRAINING ON QUADRICEPS MUSCLE ATROPHY AND CIRCUMFERENCE POST ACL RECONSTRUCTION." International journal of sports physical therapy 15(6): 882-891.	NO	Duplicate records removed
Charles, D., et al. (2020). "A SYSTEMATIC REVIEW OF THE EFFECTS OF BLOOD FLOW RESTRICTION TRAINING ON QUADRICEPS MUSCLE ATROPHY AND CIRCUMFERENCE POST ACL RECONSTRUCTION." International journal of sports physical therapy 15(6): 882-891.	NO	Duplicate records removed
Charles, D., et al. (2020). "A SYSTEMATIC REVIEW OF THE EFFECTS OF BLOOD FLOW RESTRICTION TRAINING ON QUADRICEPS MUSCLE ATROPHY AND CIRCUMFERENCE POST ACL RECONSTRUCTION." Int J Sports Phys Ther 15(6): 882-891.	NO	Records removed for other reasons
Chatlaong, M. A., et al. (2021). "Mechanisms Mediating Increased Endurance Following High- And Low-load Training With And Without Blood Flow Restriction." Medicine and Science in Sports and Exercise 53(8): 108-108.	NO	Records removed for other reasons
Chen, J., et al. (2025). "Acute effects of tissue flossing on boxers with chronic knee pain." Frontiers in Bioengineering and Biotechnology 12.	NO	Records removed for other reasons
Chen, Y., et al. (2022). "Acute effects of low load resistance training with blood flow restriction on serum growth hormone, insulin-like growth factor-1, and testosterone in patients with mild to moderate unilateral knee osteoarthritis." Heliyon 8(10): e11051.	NO	Duplicate records removed
Chen, Y., et al. (2022). "Acute effects of low load resistance training with blood flow restriction on serum growth hormone, insulin-like growth factor-1, and testosterone in patients with mild to moderate unilateral knee osteoarthritis." Heliyon 8(10).	NO	Duplicate records removed
Chen, Y., et al. (2022). "Acute effects of low load resistance training with blood flow restriction on serum growth hormone, insulin-like growth factor-1, and testosterone in patients with mild to moderate unilateral knee osteoarthritis." Heliyon 8(10).	NO	Duplicate records removed
Chen, Y., et al. (2022). "Acute effects of low load resistance training with blood flow restriction on serum growth hormone, insulin-like growth factor-1, and testosterone in patients with mild to moderate unilateral knee osteoarthritis." Heliyon 8(10): e11051.	NO	Duplicate records removed
Chen, Y. T., et al. (2022). "Running interval training combined with blood flow restriction increases maximal running performance and muscular fitness in male runners." Scientific Reports 12(1): 9922.	NO	Duplicate records removed
Chen, Y. T., et al. (2022). "Running interval training combined with blood flow restriction increases maximal running performance and muscular fitness in male runners." Scientific Reports 12(1): 9922.	NO	Duplicate records removed
Chen, Y. T., et al. (2022). "Running interval training combined with blood flow restriction increases maximal running performance and muscular fitness in male runners." Scientific Reports 12(1).	NO	Records removed for other reasons
Chen, Y. T., et al. (2022). "Running interval training combined with blood flow restriction increases maximal running performance and muscular fitness in male runners." Sci Rep 12(1): 9922.	NO	Records removed for other reasons
Chen, Y. T., et al. (2021). "Effects of Running Exercise Combined With Blood Flow Restriction on Strength and Sprint Performance." Journal of strength and conditioning research 35(11): 3090-3096.	NO	Duplicate records removed
Chen, Y. T., et al. (2021). "Effects of Running Exercise Combined With Blood Flow Restriction on Strength and Sprint Performance." Journal of strength and conditioning research 35(11): 3090-3096.	NO	Duplicate records removed
Chen, Y. T., et al. (2021). "Effects of Running Exercise Combined With Blood Flow Restriction on Strength and Sprint Performance." J Strength Cond Res 35(11): 3090-3096.	NO	Records removed for other reasons
Chen, Y. T., et al. (2022). "Running Training Combined With Blood Flow Restriction Increases Cardiopulmonary Function and Muscle Strength in Endurance Athletes." Journal of strength and conditioning research 36(5): 1228-1237.	NO	Records excluded Reviews Records excluded due to poor experimental designcommentaries and animal
Chen, Y. T., et al. (2022). "Running Training Combined With Blood Flow Restriction Increases Cardiopulmonary Function and Muscle Strength in Endurance Athletes." J Strength Cond Res 36(5): 1228-1237.	NO	Records excluded Reviews Records excluded due to poor experimental designcommentaries and animal
Chen, Y.-T., et al. (2022). "Running interval training combined with blood flow restriction increases maximal running performance and muscular fitness in male runners." Scientific Reports 12(1).	NO	Records removed for other reasons
Chen, Y.-T., et al. (2021). "Effects of Running Exercise Combined With Blood Flow Restriction on Strength and Sprint Performance." Journal of strength and conditioning research 35(11): 3090-3096.	NO	Records excluded Reviews Records excluded due to poor experimental designcommentaries and animal
Chen, Y.-T., et al. (2022). "Running Training Combined With Blood Flow Restriction Increases Cardiopulmonary Function and Muscle Strength in Endurance Athletes." Journal of strength and conditioning research 36(5): 1228-1237.	NO	Records removed for other reasons
Cheng, F., et al. (2022). A Comparison between Plyometric and Eccentric Training Protocols on Increasing Vertical Jump: A Systematic Review.	NO	Records removed for other reasons
Chhetri, I., et al. (2019). "Repetitive vascular occlusion stimulus (RVOS) versus standard care to prevent muscle wasting in critically ill patients (ROSProx):a study protocol for a pilot randomised controlled trial." Trials 20(1): 456.	NO	Duplicate records removed
Chhetri, I., et al. (2019). "Repetitive vascular occlusion stimulus (RVOS) versus standard care to prevent muscle wasting in critically ill patients (ROSProx):a study protocol for a pilot randomised controlled trial." Trials 20.	NO	Records marked as ineligible by automation tools
Chhetri, I., et al. (2019). "Repetitive vascular occlusion stimulus (RVOS) versus standard care to prevent muscle wasting in critically ill patients (ROSProx):a study protocol for a pilot randomised controlled trial." Trials 20(1): 456.	NO	Duplicate records removed
ChiCtr (2020). "Blood flow restriction training in patients with knee injuries: a randomized controlled trial." https://trialsearch.who.int/Trial2.aspx?TrialID=ChiCTR2000039198.	NO	Records removed for other reasons
ChiCtr (2020). "Effect of Blood Flow Restriciton training in patients with Knee Osteoarthritis." http://www.who.int/trialsearch/Trial2.aspx?TrialID=ChiCTR2000037859.	NO	Records excluded Reviews Records excluded due to poor experimental designcommentaries and animal
ChiCtr (2021). "Clinical application of blood flow restriction technique in rehabilitation of knee osteoarthritis." https://trialsearch.who.int/Trial2.aspx?TrialID=ChiCTR2100046862.	NO	Records removed for other reasons
ChiCtr (2021). "Effect of Blood Flow Restriction training in the Post-Surgery Rehabilitation of Anterior Cruciate Ligament Reconstruction Patients." https://trialsearch.who.int/Trial2.aspx?TrialID=ChiCTR2100050011.	NO	Records removed for other reasons
ChiCtr (2021). "Effects of Blood Flow Restriction Combined with Health Qigong Baduanjin Exercises on Lower Limbs and Balance Function of College Students." https://trialsearch.who.int/Trial2.aspx?TrialID=ChiCTR2100054120.	NO	Records excluded Reviews Records excluded due to poor experimental designcommentaries and animal
ChiCtr (2022). "Construction and application of blood flow restriction combined with aerobic exercise in older adults with sarcopenia." https://trialsearch.who.int/Trial2.aspx?TrialID=ChiCTR2200064080.	NO	Records marked as ineligible by automation tools
ChiCtr (2022). "Optimization of therapeutic strategies for muscle atrophy and functional rehabilitation of knee joint in different stages after arthroscopy for knee sports injury." https://trialsearch.who.int/Trial2.aspx?TrialID=ChiCTR2200058011.	NO	Records excluded Reviews Records excluded due to poor experimental designcommentaries and animal
ChiCtr (2022). "Study on the appropriate pressure of blood flow restriction combined with low-intensity resistance training to improve sarcopenia." https://trialsearch.who.int/Trial2.aspx?TrialID=ChiCTR2200061701.	NO	Reason Inconsistent interventions or treatments
ChiCtr (2023). "Comparative study on the rehabilitation effects of intermittent blood flow restriction combined with low load resistance training and high load resistance training for PFPS patients." https://trialsearch.who.int/Trial2.aspx?TrialID=ChiCTR2300068281.	NO	Records removed for other reasons
ChiCtr (2023). "Effect of Blood Flow Restriciton training in patients with knee OA." https://trialsearch.who.int/Trial2.aspx?TrialID=ChiCTR2300072820.	NO	Records marked as ineligible by automation tools
ChiCtr (2023). "The effectiveness and safety of blood flow restriction under different pressures combined with low-intensity resistance training in the treatment of knee osteoarthritis." https://trialsearch.who.int/Trial2.aspx?TrialID=ChiCTR2300067778.	NO	Records removed for other reasons
ChiCtr (2024). "A clinical study of the effects of blood flow restriction combined with aerobic training on the rehabilitation of stroke-related sarcopenia based on the ICF framework." https://trialsearch.who.int/Trial2.aspx?TrialID=ChiCTR2400087378.	NO	Records removed for other reasons
ChiCtr (2024). "The effect of blood flow restriction combined with isometric resistance training on blood pressure and muscle fitness in older adults with hypertension." https://trialsearch.who.int/Trial2.aspx?TrialID=ChiCTR2400082190.	NO	Records excluded Reviews Records excluded due to poor experimental designcommentaries and animal
ChiCtr (2024). "The impact of blood flow restriction training combined with low-load resistance training (LL-BFRT) on the risk of falls in patients with knee osteoarthritis (KOA): a single-center, two-arm, single-blind, parallel randomized controlled trial protocol." https://trialsearch.who.int/Trial2.aspx?TrialID=ChiCTR2400087829.	NO	Records removed for other reasons
ChiCtr (2024). "The impact of preoperative blood flow restriction training on postoperative pain and knee joint function following anterior cruciate ligament reconstruction: a prospective, randomized, parallel-controlled study." https://trialsearch.who.int/Trial2.aspx?TrialID=ChiCTR2400088027.	NO	Records removed for other reasons
ChiCtr (2024). "A randomized controlled study of the effects of pestle needle combined with blood flow restriction training on lower limb gait and function in patients with knee meniscus injuries." https://trialsearch.who.int/Trial2.aspx?TrialID=ChiCTR2400079436.	NO	Records excluded Reviews Records excluded due to poor experimental designcommentaries and animal
ChiCtr (2024). "A study of the efficacy of continuous and intermittent blood flow restriction combined with exercise training in the intervention of patellofemoral pain syndrome." https://trialsearch.who.int/Trial2.aspx?TrialID=ChiCTR2400091111.	NO	Records removed for other reasons
ChiCtr (2024). "Study on the effect of blood flow restriction training after anterior cruciate ligament reconstruction." https://trialsearch.who.int/Trial2.aspx?TrialID=ChiCTR2400087235.	NO	Records excluded Reviews Records excluded due to poor experimental designcommentaries and animal
Christiansen, D., et al. (2020). "Training with blood flow restriction increases femoral artery diameter and thigh oxygen delivery during knee-extensor exercise in recreationally trained men." Journal of physiology 598(12): 2337-2353.	NO	Duplicate records removed
Christiansen, D., et al. (2020). "Training with blood flow restriction increases femoral artery diameter and thigh oxygen delivery during knee-extensor exercise in recreationally trained men." Journal of physiology 598(12): 2337-2353.	NO	Duplicate records removed
Christiansen, D., et al. (2020). "Training with blood flow restriction increases femoral artery diameter and thigh oxygen delivery during knee-extensor exercise in recreationally trained men." Journal of Physiology-London 598(12): 2337-2353.	NO	Records excluded Reviews Records excluded due to poor experimental designcommentaries and animal
Christiansen, D., et al. (2020). "Training with blood flow restriction increases femoral artery diameter and thigh oxygen delivery during knee-extensor exercise in recreationally trained men." J Physiol 598(12): 2337-2353.	NO	Records excluded Reviews Records excluded due to poor experimental designcommentaries and animal
Christiansen, D., et al. (2021). "The effect of blood-flow-restricted interval training on lactate and H(+) dynamics during dynamic exercise in man." Acta Physiol (Oxf) 231(3): e13580.	NO	Reason Insufficient data Reason
Christiansen, D., et al. (2021). "The effect of blood-flow-restricted interval training on lactate and H+ dynamics during dynamic exercise in man." ACTA PHYSIOLOGICA 231(3).	NO	Duplicate records removed
Christiansen, D., et al. (2021). "The effect of blood-flow-restricted interval training on lactate and H+ dynamics during dynamic exercise in man." ACTA PHYSIOLOGICA 231(3).	NO	Duplicate records removed
Christiansen, D., et al. (2021). "The effect of blood-flow-restricted interval training on lactate and H<SUP>+</SUP> dynamics during dynamic exercise in man." ACTA PHYSIOLOGICA 231(3).	NO	Records removed for other reasons
Christiansen, D., et al. (2019). "Cycling with blood flow restriction improves performance and muscle K+ regulation and alters the effect of anti-oxidant infusion in humans." Journal of physiology 597(9): 2421‐2444.	NO	Records excluded Reviews Records excluded due to poor experimental designcommentaries and animal
Christiansen, D., et al. (2019). "Cycling with blood flow restriction improves performance and muscle K(+) regulation and alters the effect of anti-oxidant infusion in humans." J Physiol 597(9): 2421-2444.	NO	Records removed for other reasons
Christiansen, D., et al. (2019). "Cycling with blood flow restriction improves performance and muscle K+ regulation and alters the effect of anti-oxidant infusion in humans." Journal of physiology 597(9): 2421-2444.	NO	Duplicate records removed
Christiansen, D., et al. (2019). "Cycling with blood flow restriction improves performance and muscle K+ regulation and alters the effect of anti-oxidant infusion in humans." Journal of physiology 597(9): 2421-2444.	NO	Duplicate records removed
Christiansen, D., et al. (2019). "Cycling with blood flow restriction improves performance and muscle K<SUP>+</SUP> regulation and alters the effect of anti-oxidant infusion in humans." Journal of Physiology-London 597(9): 2421-2444.	NO	Records removed for other reasons
Clark, B. C. and T. M. Manini (2017). "Can KAATSU exercise cause rhabdomyolysis?" Clinical Journal of Sport Medicine 27(1): e1-e2.	NO	Duplicate records removed
Clark, B. C. and T. M. Manini (2017). "Can KAATSU exercise cause rhabdomyolysis?" Clinical Journal of Sport Medicine 27(1): e1-e2.	NO	Duplicate records removed
Clark, B. C. and T. M. Manini (2017). "Can KAATSU Exercise Cause Rhabdomyolysis?" Clinical Journal of Sport Medicine 27(1): E1-E2.	NO	Records removed for other reasons
Clark, B. C. and T. M. Manini (2017). "Can KAATSU Exercise Cause Rhabdomyolysis?" Clin J Sport Med 27(1): e1-e2.	NO	Records marked as ineligible by automation tools
Cleary, C. J., et al. (2022). "Acute muscle swelling effects of a knee rehabilitation exercise performed with and without blood flow restriction." Plos One 17(12 December).	NO	Duplicate records removed
Cleary, C. J., et al. (2022). "Acute muscle swelling effects of a knee rehabilitation exercise performed with and without blood flow restriction." Plos One 17(12 December).	NO	Duplicate records removed
Cleary, C. J., et al. (2022). "Acute muscle swelling effects of a knee rehabilitation exercise performed with and without blood flow restriction." Plos One 17(12).	NO	Records removed for other reasons
Cleary, C. J., et al. (2022). "Acute muscle swelling effects of a knee rehabilitation exercise performed with and without blood flow restriction." Plos One 17(12): e0278540.	NO	Records removed for other reasons
Cognetti, D. J., et al. (2023). "Quadriceps Dysfunction Following Joint Preservation Surgery: A Review of the Pathophysiologic Basis and Mitigation Strategies." Current reviews in musculoskeletal medicine 16(8): 338-345.	NO	Duplicate records removed
Cognetti, D. J., et al. (2023). "Quadriceps Dysfunction Following Joint Preservation Surgery: A Review of the Pathophysiologic Basis and Mitigation Strategies." Current reviews in musculoskeletal medicine 16(8): 338-345.	NO	Duplicate records removed
Colapietro, M., et al. (2023). "Effects of Blood Flow Restriction Training on Clinical Outcomes for Patients With ACL Reconstruction: A Systematic Review." Sports health 15(2): 260-273.	NO	Duplicate records removed
Colapietro, M., et al. (2023). "Effects of Blood Flow Restriction Training on Clinical Outcomes for Patients With ACL Reconstruction: A Systematic Review." Sports health 15(2): 260-273.	NO	Duplicate records removed
Colapietro, M., et al. (2023). "Effects of Blood Flow Restriction Training on Clinical Outcomes for Patients with ACL Reconstruction: A Systematic Review." SPORTS HEALTH-A MULTIDISCIPLINARY APPROACH 15(2): 260-273.	NO	Records removed for other reasons
Colapietro, M., et al. (2023). "Effects of Blood Flow Restriction Training on Clinical Outcomes for Patients With ACL Reconstruction: A Systematic Review." Sports health 15(2): 260-273.	NO	Duplicate records removed
Colapietro, M. A. (2023). Comparative Effects of Blood Flow Restriction Training and Conventional Resistance Exercise on the Hamstrings.	NO	Records marked as ineligible by automation tools
Collins, N. J., et al. (2018). "2018 Consensus statement on exercise therapy and physical interventions (orthoses, taping and manual therapy) to treat patellofemoral pain: recommendations from the 5th International Patellofemoral Pain Research Retreat, Gold Coast, Australia, 2017." British journal of sports medicine 52(18): 1170-1178.	NO	Duplicate records removed
Collins, N. J., et al. (2018). "2018 Consensus statement on exercise therapy and physical interventions (orthoses, taping and manual therapy) to treat patellofemoral pain: Recommendations from the 5th International Patellofemoral Pain Research Retreat, Gold Coast, Australia, 2017." British journal of sports medicine 52(18): 1170-1178.	NO	Records excluded Reviews Records excluded due to poor experimental designcommentaries and animal
Collins, N. J., et al. (2018). "2018 Consensus statement on exercise therapy and physical interventions (orthoses, taping and manual therapy) to treat patellofemoral pain: recommendations from the 5th International Patellofemoral Pain Research Retreat, Gold Coast, Australia, 2017." Br J Sports Med 52(18): 1170-1178.	NO	Records marked as ineligible by automation tools
Collins, N. J., et al. (2018). "2018 Consensus statement on exercise therapy and physical interventions (orthoses, taping and manual therapy) to treat patellofemoral pain: recommendations from the 5th International Patellofemoral Pain Research Retreat, Gold Coast, Australia, 2017." British journal of sports medicine 52(18): 1170-1178.	NO	Duplicate records removed
Colombo, V., et al. (2024). "Comparison of Blood Flow Restriction Interventions to Standard Rehabilitation After an Anterior Cruciate Ligament Injury: A Systematic Review." American Journal of Sports Medicine 52(14): 3641-3650.	NO	Duplicate records removed
Colombo, V., et al. (2024). "Comparison of Blood Flow Restriction Interventions to Standard Rehabilitation After an Anterior Cruciate Ligament Injury: A Systematic Review." American Journal of Sports Medicine 52(14): 3641-3650.	NO	Duplicate records removed
Colombo, V., et al. (2024). "Comparison of Blood Flow Restriction Interventions to Standard Rehabilitation After an Anterior Cruciate Ligament Injury: A Systematic Review." The American journal of sports medicine 52(14): 3641-3650.	NO	Records removed for other reasons
Colombo, V., et al. (2024). "Comparison of Blood Flow Restriction Interventions to Standard Rehabilitation After an Anterior Cruciate Ligament Injury: A Systematic Review." Am J Sports Med 52(14): 3641-3650.	NO	Records removed for other reasons
Constantinou, A., et al. (2022). "Comparing hip and knee focused exercises <i>versus</i> hip and knee focused exercises with the use of blood flow restriction training in adults with patellofemoral pain." European journal of physical and rehabilitation medicine 58(2): 225-235.	NO	Records excluded Reviews Records excluded due to poor experimental designcommentaries and animal
Constantinou, A., et al. (2022). "Comparing hip and knee focused exercises versus hip and knee focused exercises with the use of blood flow restriction training in adults with patellofemoral pain." European journal of physical and rehabilitation medicine 58(2): 225‐235.	NO	Records marked as ineligible by automation tools
Constantinou, A., et al. (2022). "Comparing hip and knee focused exercises versus hip and knee focused exercises with the use of blood flow restriction training in adults with patellofemoral pain." European journal of physical and rehabilitation medicine 58(2): 225-235.	NO	Duplicate records removed
Constantinou, A., et al. (2022). "Comparing hip and knee focused exercises versus hip and knee focused exercises with the use of blood flow restriction training in adults with patellofemoral pain." European journal of physical and rehabilitation medicine 58(2): 225-235.	NO	Duplicate records removed
Constantinou, A., et al. (2022). "Comparing hip and knee focused exercises versus hip and knee focused exercises with the use of blood flow restriction training in adults with patellofemoral pain." Eur J Phys Rehabil Med 58(2): 225-235.	NO	Records removed for other reasons
Cook, S. B. (2009). The development and evaluation of low-load resistance exercise with blood flow restriction as a countermeasure to muscular unloading.	NO	Records removed for other reasons
Cook, S. B. (2012). "Comparative effects of resistance training protocols in older adults at risk of m."	NO	Records removed for other reasons
Cook, S. B., et al. (2010). "Skeletal muscle adaptations following blood flow-restricted training during 30 days of muscular unloading." Journal of applied physiology (Bethesda, Md. : 1985) 109(2): 341-349.	NO	Records removed for other reasons
Cook, S. B., et al. (2010). "Skeletal muscle adaptations following blood flow-restricted training during 30 days of muscular unloading." Journal of Applied Physiology 109(2): 341-349.	NO	Duplicate records removed
Cook, S. B., et al. (2010). "Skeletal muscle adaptations following blood flow-restricted training during 30 days of muscular unloading." Journal of Applied Physiology 109(2): 341-349.	NO	Duplicate records removed
Cook, S. B., et al. (2010). "Skeletal muscle adaptations following blood flow-restricted training during 30 days of muscular unloading." J Appl Physiol (1985) 109(2): 341-349.	NO	Records marked as ineligible by automation tools
Cook, S. B., et al. (2010). "Evaluation of Bone Markers during Unilateral Lower Limb Suspension and Blood Flow Restricted Exercise." Medicine and Science in Sports and Exercise 42(5): 41-41.	NO	Records removed for other reasons
Cook, S. B., et al. (2007). "Effects of exercise load and blood-flow restriction on skeletal muscle function." Medicine and Science in Sports and Exercise 39(10): 1708-1713.	NO	Duplicate records removed
Cook, S. B., et al. (2007). "Effects of exercise load and blood-flow restriction on skeletal muscle function." Medicine and Science in Sports and Exercise 39(10): 1708-1713.	NO	Duplicate records removed
Cook, S. B., et al. (2007). "Effects of exercise load and blood-flow restriction on skeletal muscle function." Medicine and Science in Sports and Exercise 39(10): 1708-1713.	NO	Duplicate records removed
Cook, S. B., et al. (2007). "Effects of exercise load and blood-flow restriction on skeletal muscle function." Med Sci Sports Exerc 39(10): 1708-1713.	NO	Reason Insufficient data Reason
Cook, S. B. and C. J. Cleary (2019). "Progression of blood flow restricted resistance training in older adults at risk of mobility limitations." Frontiers in Physiology 10(JUN).	NO	Duplicate records removed
Cook, S. B. and C. J. Cleary (2019). "Progression of blood flow restricted resistance training in older adults at risk of mobility limitations." Frontiers in Physiology 10(JUN).	NO	Duplicate records removed
Cook, S. B. and C. J. Cleary (2019). "Progression of blood flow restricted resistance training in older adults at risk of mobility limitations." Frontiers in Physiology 10(JUN).	NO	Duplicate records removed
Cook, S. B. and C. J. Cleary (2019). "Progression of Blood Flow Restricted Resistance Training in Older Adults at Risk of Mobility Limitations." Frontiers in Physiology 10.	NO	Records marked as ineligible by automation tools
Cook, S. B. and C. J. Cleary (2019). "Progression of Blood Flow Restricted Resistance Training in Older Adults at Risk of Mobility Limitations." Front Physiol 10: 738.	NO	Records excluded Reviews Records excluded due to poor experimental designcommentaries and animal
Cook, S. B., et al. (2014). "Neuromuscular function following muscular unloading and blood flow restricted exercise." European journal of applied physiology 114(7): 1357‐1365.	NO	Records removed for other reasons
Cook, S. B., et al. (2014). "Neuromuscular function following muscular unloading and blood flow restricted exercise." European journal of applied physiology 114(7): 1357-1365.	NO	Duplicate records removed
Cook, S. B., et al. (2014). "Neuromuscular function following muscular unloading and blood flow restricted exercise." European journal of applied physiology 114(7): 1357-1365.	NO	Duplicate records removed
Cook, S. B., et al. (2014). "Neuromuscular function following muscular unloading and blood flow restricted exercise." European journal of applied physiology 114(7): 1357-1365.	NO	Duplicate records removed
Cook, S. B., et al. (2014). "Neuromuscular function following muscular unloading and blood flow restricted exercise." Eur J Appl Physiol 114(7): 1357-1365.	NO	Records removed for other reasons
Cook, S. B., et al. (2017). "Blood flow restricted resistance training in older adults at risk of mobility limitations." Experimental Gerontology 99: 138‐145.	NO	Records removed for other reasons
Cook, S. B., et al. (2017). "Blood flow restricted resistance training in older adults at risk of mobility limitations." Experimental Gerontology 99: 138-145.	NO	Duplicate records removed
Cook, S. B., et al. (2017). "Blood flow restricted resistance training in older adults at risk of mobility limitations." Experimental Gerontology 99: 138-145.	NO	Duplicate records removed
Cook, S. B., et al. (2017). "Blood flow restricted resistance training in older adults at risk of mobility limitations." Experimental Gerontology 99: 138-145.	NO	Duplicate records removed
Cook, S. B., et al. (2017). "Blood flow restricted resistance training in older adults at risk of mobility limitations." Exp Gerontol 99: 138-145.	NO	Records marked as ineligible by automation tools
Cook, S. B., et al. (2013). "Neuromuscular function after a bout of low-load blood flow-restricted exercise." Medicine and Science in Sports and Exercise 45(1): 67‐74.	NO	Records removed for other reasons
Cook, S. B., et al. (2013). "Neuromuscular Function after a Bout of Low-Load Blood Flow-Restricted Exercise." Medicine and Science in Sports and Exercise 45(1): 67-74.	NO	Records removed for other reasons
Cook, S. B., et al. (2013). "Neuromuscular function after a bout of low-load blood flow-restricted exercise." Med Sci Sports Exerc 45(1): 67-74.	NO	Records removed for other reasons
Cook, S. B., et al. (2018). "Neuromuscular adaptations to low-load blood flow restricted resistance training." Journal of Sports Science and Medicine 17(1): 66-73.	NO	Records removed for other reasons
Cook, S. B., et al. (2018). "Neuromuscular Adaptations to Low-Load Blood Flow Restricted Resistance Training." Journal of Sports Science and Medicine 17(1): 66-73.	NO	Records removed for other reasons
Cook, S. B., et al. (2018). "Neuromuscular Adaptations to Low-Load Blood Flow Restricted Resistance Training." J Sports Sci Med 17(1): 66-73.	NO	Records removed for other reasons
Cote, M. P., et al. (2023). "Editorial Commentary: Blood Flow Restriction Therapy Prior to Anterior Cruciate Ligament Reconstruction: Small Effects Require Accurate Measurements." Arthroscopy - Journal of Arthroscopic and Related Surgery 39(2): 382-383.	NO	Duplicate records removed
Cote, M. P., et al. (2023). "Editorial Commentary: Blood Flow Restriction Therapy Prior to Anterior Cruciate Ligament Reconstruction: Small Effects Require Accurate Measurements." Arthroscopy - Journal of Arthroscopic and Related Surgery 39(2): 382-383.	NO	Duplicate records removed
Cruz, G., et al. (2021). "The Effects Of Different Blood Flow Restriction Cuff Pressures On Dynamic Knee Valgus Angles...2021 ACSM Annual Meeting & World Congresses [Virtual], June 1 -5, 2021." Medicine and Science in Sports and Exercise 53: 23‐22.	NO	Records removed for other reasons
Ctri (2020). "Hip Strengthening Exercises in Females with Patellofemoral Pain Syndrome." https://trialsearch.who.int/Trial2.aspx?TrialID=CTRI/2020/05/025144.	NO	Records removed for other reasons
Ctri (2022). "Effect of Low intensity Blood Flow Restriction Training on Leg Muscle Performance among Young Professional Weightlifters ; A Randomized Controlled Trial." https://trialsearch.who.int/Trial2.aspx?TrialID=CTRI/2022/04/042066.	NO	Records removed for other reasons
Ctri (2022). "TO CHECK THE EFFECT BLOOD FLOW RESTRICTION EXERCISE AND PROGRESSIVE RESISTED EXERCISE ON PAIN PHYSICAL FUNCTION AND MUSCLE STRENGTH IN SUBJECTS WITH OSTEOARTHRITIS OF KNEE." https://trialsearch.who.int/Trial2.aspx?TrialID=CTRI/2022/01/039083.	NO	Reason Inconsistent interventions or treatments
Ctri (2023). "Comparing Short-Term Effects of Muscle Stimulation and Blood Flow Restriction Therapy on Leg Strength and Function After Knee Surgery." https://trialsearch.who.int/Trial2.aspx?TrialID=CTRI/2023/11/059962.	NO	Records removed for other reasons
Ctri (2023). "EFFECTIVENESS OF BFRT ON PATIENTS WITH KNEE OSTEOARTHRITIS GRADE 2." https://trialsearch.who.int/Trial2.aspx?TrialID=CTRI/2023/05/052454.	NO	Records removed for other reasons
Ctri (2023). "Impact of adding blood flow restriction exercise on activity level following ACL reconstruction surgery." https://trialsearch.who.int/Trial2.aspx?TrialID=CTRI/2023/07/055459.	NO	Records excluded Reviews Records excluded due to poor experimental designcommentaries and animal
Ctri (2023). "To check effectiveness of speed, power, and jumping activities by reducing blood circulation versus high intensity circuit training among college going basketball players of parul University." https://trialsearch.who.int/Trial2.aspx?TrialID=CTRI/2023/10/059001.	NO	Records excluded Reviews Records excluded due to poor experimental designcommentaries and animal
Ctri (2024). "A clinical trial on Effect of BFRT on muscle activity of vastus medialis oblique muscle in knee osteoarthritis population." https://trialsearch.who.int/Trial2.aspx?TrialID=CTRI/2024/09/073209.	NO	Records removed for other reasons
Ctri (2024). "Effectiveness of blood flow restriction therapy vs Resistive exercises on pain, strength of quadriceps muscle, functional activity in Osteoarthritic knee patients." https://trialsearch.who.int/Trial2.aspx?TrialID=CTRI/2024/01/061984.	NO	Records removed for other reasons
Ctri (2024). "Effects of blood flow restriction training (BFRT) versus conventional endurance training on pain, ability to walk for long durations and function in patients with osteoarthritis of the knee - A randomized control trial." https://trialsearch.who.int/Trial2.aspx?TrialID=CTRI/2024/05/066785.	NO	Records removed for other reasons
Ctri (2024). "Exercise Regimen for Anterior Cruciate Ligament Reconstruction with Blood Flow Restriction and Backward Walking." https://trialsearch.who.int/Trial2.aspx?TrialID=CTRI/2024/07/071487.	NO	Records excluded Reviews Records excluded due to poor experimental designcommentaries and animal
Ctri (2024). "Impact of blood flow restriction training on lower limb muscle strength along with blood glucose level and lipid profile in type 2 diabetes patients." https://trialsearch.who.int/Trial2.aspx?TrialID=CTRI/2024/07/070544.	NO	Records removed for other reasons
Ctri (2024). "Understanding the Effects of Different Blood Pressure Levels on Inactive People." https://trialsearch.who.int/Trial2.aspx?TrialID=CTRI/2024/11/076477.	NO	Records removed for other reasons
Cuddeford, T. and J. Brumitt (2020). "IN-SEASON REHABILITATION PROGRAM USING BLOOD FLOW RESTRICTION THERAPY FOR TWO DECATHLETES WITH PATELLAR TENDINOPATHY: A CASE REPORT." International journal of sports physical therapy 15(6): 1184-1195.	NO	Duplicate records removed
Cuddeford, T. and J. Brumitt (2020). "IN-SEASON REHABILITATION PROGRAM USING BLOOD FLOW RESTRICTION THERAPY FOR TWO DECATHLETES WITH PATELLAR TENDINOPATHY: A CASE REPORT." International journal of sports physical therapy 15(6): 1184-1195.	NO	Duplicate records removed
Cuddeford, T. and J. Brumitt (2020). "IN-SEASON REHABILITATION PROGRAM USING BLOOD FLOW RESTRICTION THERAPY FOR TWO DECATHLETES WITH PATELLAR TENDINOPATHY: A CASE REPORT." Int J Sports Phys Ther 15(6): 1184-1195.	NO	Records removed for other reasons
Culvenor, A., et al. (2022). "REHABILITATION TO PREVENT THE DEVELOPMENT OF SYMPTOMATIC KNEE OSTEOARTHRITIS AFTER TRAUMATIC KNEE INJURY: A BEST-EVIDENCE SYNTHESIS OF SYSTEMATIC REVIEWS FOR THE OPTIKNEE INITIATIVE." Osteoarthritis and cartilage 30: S229.	NO	Records removed for other reasons
Culvenor, A. G., et al. (2022). "Rehabilitation after anterior cruciate ligament and meniscal injuries: a best-evidence synthesis of systematic reviews for the OPTIKNEE consensus." British journal of sports medicine 56(24): 1445-1453.	NO	Duplicate records removed
Culvenor, A. G., et al. (2022). "Rehabilitation after anterior cruciate ligament and meniscal injuries: A best-evidence synthesis of systematic reviews for the OPTIKNEE consensus." British journal of sports medicine 56(24): 1445-1453.	NO	Records excluded Reviews Records excluded due to poor experimental designcommentaries and animal
Culvenor, A. G., et al. (2022). "Rehabilitation after anterior cruciate ligament and meniscal injuries: a best-evidence synthesis of systematic reviews for the OPTIKNEE consensus." British journal of sports medicine 56(24): 1445-1453.	NO	Duplicate records removed
Culvenor, A. G., et al. (2022). "Rehabilitation after anterior cruciate ligament and meniscal injuries: a best-evidence synthesis of systematic reviews for the OPTIKNEE consensus." Br J Sports Med 56(24): 1445-1453.	NO	Records excluded Reviews Records excluded due to poor experimental designcommentaries and animal
Cumming, K. T., et al. (2014). "Acute response and subcellular movement of HSP27, αB-crystallin and HSP70 in human skeletal muscle after blood-flow-restricted low-load resistance exercise." ACTA PHYSIOLOGICA 211(4): 634-646.	NO	Duplicate records removed
Cumming, K. T., et al. (2014). "Acute response and subcellular movement of HSP27, αB-crystallin and HSP70 in human skeletal muscle after blood-flow-restricted low-load resistance exercise." ACTA PHYSIOLOGICA 211(4): 634-646.	NO	Duplicate records removed
Cumming, K. T., et al. (2014). "Acute response and subcellular movement of HSP27, αB-crystallin and HSP70 in human skeletal muscle after blood-flow-restricted low-load resistance exercise." ACTA PHYSIOLOGICA 211(4): 634-646.	NO	Duplicate records removed
Cumming, K. T., et al. (2014). "Acute response and subcellular movement of HSP27, αB-crystallin and HSP70 in human skeletal muscle after blood-flow-restricted low-load resistance exercise." Acta Physiol (Oxf) 211(4): 634-646.	NO	Records removed for other reasons
Curley, A., et al. (2021). "Early use of blood flow restriction training with low-intensity exercises following anterior cruciate ligament reconstruction improves quadriceps strength and post-operative pain: a randomized controlled trial." Orthopaedic journal of sports medicine 9(7 SUPPL 4).	NO	Records excluded Reviews Records excluded due to poor experimental designcommentaries and animal
Curley, A., et al. (2021). "Early use of blood flow restriction training with low-intensity exercises following anterior cruciate ligament reconstruction improves quadriceps strength and post-operative pain: A randomized controlled trial." Orthopaedic journal of sports medicine 9(7 SUPPL 4).	NO	Records removed for other reasons
Curley, A. J., et al. (2021). "Postoperative use of blood flow restriction in orthopedics." Orthopedics 44(6): E694-E698.	NO	Duplicate records removed
Curley, A. J., et al. (2021). "Postoperative use of blood flow restriction in orthopedics." Orthopedics 44(6): E694-E698.	NO	Duplicate records removed
Curley Andrew, J., et al. (2021). "Early use of blood flow restriction training with low-intensity exercises following anterior cruciate ligament reconstruction improves quadriceps strength and postoperative pain: a randomized controlled trial." AAOS american academy of orthopaedic surgeons, 2021 annual meeting.	NO	Records removed for other reasons
Curran, M., et al. (2019). "Blood flow restriction training does not improve quadriceps strength after anterior cruciate ligament reconstruction." Orthopaedic journal of sports medicine 7(7).	NO	Duplicate records removed
Curran, M., et al. (2019). "Blood flow restriction training does not improve quadriceps strength after anterior cruciate ligament reconstruction." Orthopaedic journal of sports medicine 7(7).	NO	Duplicate records removed
Curran, M. T., et al. (2020). "Blood Flow Restriction Training Applied With High-Intensity Exercise Does Not Improve Quadriceps Muscle Function After Anterior Cruciate Ligament Reconstruction: a Randomized Controlled Trial." American Journal of Sports Medicine 48(4): 825‐837.	NO	Records removed for other reasons
Curran, M. T., et al. (2020). "Blood Flow Restriction Training Applied With High-Intensity Exercise Does Not Improve Quadriceps Muscle Function After Anterior Cruciate Ligament Reconstruction: A Randomized Controlled Trial." The American journal of sports medicine 48(4): 825-837.	NO	Records removed for other reasons
Curran, M. T., et al. (2020). "Blood Flow Restriction Training Applied With High-Intensity Exercise Does Not Improve Quadriceps Muscle Function After Anterior Cruciate Ligament Reconstruction: A Randomized Controlled Trial." American Journal of Sports Medicine 48(4): 825-837.	NO	Duplicate records removed
Curran, M. T., et al. (2020). "Blood Flow Restriction Training Applied With High-Intensity Exercise Does Not Improve Quadriceps Muscle Function After Anterior Cruciate Ligament Reconstruction: A Randomized Controlled Trial." American Journal of Sports Medicine 48(4): 825-837.	NO	Duplicate records removed
Curran, M. T., et al. (2020). "Blood Flow Restriction Training Applied With High-Intensity Exercise Does Not Improve Quadriceps Muscle Function After Anterior Cruciate Ligament Reconstruction: A Randomized Controlled Trial." Am J Sports Med 48(4): 825-837.	NO	Records removed for other reasons
Cuyul-Vasquez, I., et al. (2020). "Reply to letter to the Editor about the article "The addition of blood flow restriction to resistance exercise in individuals with knee pain: a systematic review and meta-analysis"." BRAZILIAN JOURNAL OF PHYSICAL THERAPY 24(6): 561-562.	NO	Duplicate records removed
Cuyul-Vasquez, I., et al. (2020). "Reply to second letter to the editor about the article "The addition of blood flow restriction to resistance exercise in individuals with knee pain: a systematic review and meta-analysis"." BRAZILIAN JOURNAL OF PHYSICAL THERAPY 24(6): 564-565.	NO	Duplicate records removed
Cuyul-Vasquez, I., et al. (2020). "Reply to letter to the Editor about the article "The addition of blood flow restriction to resistance exercise in individuals with knee pain: a systematic review and meta-analysis"." BRAZILIAN JOURNAL OF PHYSICAL THERAPY 24(6): 561-562.	NO	Duplicate records removed
Cuyul-Vasquez, I., et al. (2020). "Reply to letter to the Editor about the article "The addition of blood flow restriction to resistance exercise in individuals with knee pain: a systematic review and meta-analysis"." Braz J Phys Ther 24(6): 561-562.	NO	Records excluded Reviews Records excluded due to poor experimental designcommentaries and animal
Cuyul-Vasquez, I., et al. (2020). "Reply to letter to the Editor about the article “The addition of blood flow restriction to resistance exercise in individuals with knee pain: a systematic review and meta-analysis”." BRAZILIAN JOURNAL OF PHYSICAL THERAPY 24(6): 561-562.	NO	Records marked as ineligible by automation tools
Cuyul-Vasquez, I., et al. (2020). "Reply to second letter to the editor about the article "The addition of blood flow restriction to resistance exercise in individuals with knee pain: a systematic review and meta-analysis"." BRAZILIAN JOURNAL OF PHYSICAL THERAPY 24(6): 564-565.	NO	Duplicate records removed
Cuyul-Vasquez, I., et al. (2020). "Reply to second letter to the editor about the article "The addition of blood flow restriction to resistance exercise in individuals with knee pain: a systematic review and meta-analysis"." Braz J Phys Ther 24(6): 564-565.	NO	Records removed for other reasons
Cuyul-Vasquez, I., et al. (2020). "Reply to second letter to the editor about the article “The addition of blood flow restriction to resistance exercise in individuals with knee pain: a systematic review and meta-analysis”." BRAZILIAN JOURNAL OF PHYSICAL THERAPY 24(6): 564-565.	NO	Records removed for other reasons
Cuyul-Vasquez, I., et al. (2020). "The addition of blood flow restriction to resistance exercise in individuals with knee pain: a systematic review and meta-analysis." BRAZILIAN JOURNAL OF PHYSICAL THERAPY 24(6): 465-478.	NO	Records marked as ineligible by automation tools
Cuyul-Vásquez, I., et al. (2020). "The addition of blood flow restriction to resistance exercise in individuals with knee pain: a systematic review and meta-analysis." BRAZILIAN JOURNAL OF PHYSICAL THERAPY 24(6): 465-478.	NO	Duplicate records removed
Cuyul-Vásquez, I., et al. (2020). "The addition of blood flow restriction to resistance exercise in individuals with knee pain: a systematic review and meta-analysis." BRAZILIAN JOURNAL OF PHYSICAL THERAPY 24(6): 465-478.	NO	Duplicate records removed
Cuyul-Vásquez, I., et al. (2020). "The addition of blood flow restriction to resistance exercise in individuals with knee pain: a systematic review and meta-analysis." Braz J Phys Ther 24(6): 465-478.	NO	Records marked as ineligible by automation tools
d492mg, R. B. R. (2023). "Treatment of Patellar Chondromalacia through Physical Exercises." https://trialsearch.who.int/Trial2.aspx?TrialID=RBR-7d492mg.	NO	Records removed for other reasons
INTERVENTION: The entire randomization process will be conducted using the application (Randomizer for Clinic® MEDSHARING, version 1.4) and will be overseen by an administrative technician who will have no affiliation with the research. All data collection and analysis procedures will be carried out by professionals who will be blinded to the treatments. The strength training protocol will be sel…	NO	Reason Inconsistent interventions or treatments
da Silva, H. G., et al. (2020). "Effect of exercise with continuous and intermittent blood flow restriction on hemodynamics." REVISTA BRASILEIRA DE MEDICINA DO ESPORTE 26(6): 542-546.	NO	Records marked as ineligible by automation tools
da Silva, H. G., et al. (2020). "EFFECT OF EXERCISE WITH CONTINUOUS AND INTERMITTENT BLOOD FLOW RESTRICTION ON HEMODYNAMICS." REVISTA BRASILEIRA DE MEDICINA DO ESPORTE 26(6): 542-546.	NO	Records removed for other reasons
da Silva, I. M., et al. (2020). "Blood flow restriction impairs the inflammatory adaptations of strength training in overweight men: a clinical randomized trial." Applied Physiology Nutrition and Metabolism 45(6): 659-666.	NO	Records marked as ineligible by automation tools
da Silva, I. M., et al. (2020). "Blood flow restriction impairs the inflammatory adaptations of strength training in overweight men: a clinical randomized trial." Physiologie appliquee, nutrition et metabolisme [Applied physiology, nutrition, and metabolism] 45(6): 659‐666.	NO	Records removed for other reasons
da Silva, I. M., et al. (2020). "Blood flow restriction impairs the inflammatory adaptations of strength training in overweight men: a clinical randomized trial." Applied physiology, nutrition, and metabolism = Physiologie appliquee, nutrition et metabolisme 45(6): 659-666.	NO	Records removed for other reasons
Da Silva, I. M., et al. (2020). "Blood flow restriction impairs the inflammatory adaptations of strength training in overweight men: A clinical randomized trial." Applied Physiology, Nutrition and Metabolism 45(6): 659-666.	NO	Records excluded Reviews Records excluded due to poor experimental designcommentaries and animal
da Silva, I. M., et al. (2020). "Blood flow restriction impairs the inflammatory adaptations of strength training in overweight men: a clinical randomized trial." Appl Physiol Nutr Metab 45(6): 659-666.	NO	Records excluded Reviews Records excluded due to poor experimental designcommentaries and animal
Dalton, B., et al. (2022). "Blood Flow Restriction Training for Individuals with Osteoarthritis." Strength and Conditioning Journal 44(6): 58-63.	NO	Records excluded Reviews Records excluded due to poor experimental designcommentaries and animal
Dalton, B., et al. (2022). "Blood Flow Restriction Training for Individuals With Osteoarthritis." Strength and Conditioning Journal 44(6): 58-63.	NO	Records removed for other reasons
D'Amico, E. and A. Schroeder (2023). "Popping Pimples or Bones? A Clinical Vignette of a Lacrosse Player on Isotretinoin with Multifocal Lower-Extremity Bone Stress Injuries." Current Sports Medicine Reports 22(10): 358-360.	NO	Duplicate records removed
D'Amico, E. and A. Schroeder (2023). "Popping Pimples or Bones? A Clinical Vignette of a Lacrosse Player on Isotretinoin with Multifocal Lower-Extremity Bone Stress Injuries." Current Sports Medicine Reports 22(10): 358-360.	NO	Duplicate records removed
Dankel, S. J., et al. (2019). "Perceptual and arterial occlusion responses to very low load blood flow restricted exercise performed to volitional failure." Clinical Physiology and Functional Imaging 39(1): 29-34.	NO	Duplicate records removed
Dankel, S. J., et al. (2019). "Perceptual and arterial occlusion responses to very low load blood flow restricted exercise performed to volitional failure." Clinical Physiology and Functional Imaging 39(1): 29-34.	NO	Duplicate records removed
Dankel, S. J., et al. (2019). "Perceptual and arterial occlusion responses to very low load blood flow restricted exercise performed to volitional failure." Clinical Physiology and Functional Imaging 39(1): 29-34.	NO	Duplicate records removed
Dankel, S. J., et al. (2019). "Perceptual and arterial occlusion responses to very low load blood flow restricted exercise performed to volitional failure." Clin Physiol Funct Imaging 39(1): 29-34.	NO	Records excluded Reviews Records excluded due to poor experimental designcommentaries and animal
Davis, B., et al. (2023). "Impact Of Blood Flow Restricted Resistance Exercise On Neuromuscular Fatigue In Trained Versus Untrained Males." Medicine & Science in Sports & Exercise 55(9): 412-412.	NO	Records removed for other reasons
Davis, B. H., et al. (2024). "Impact of low-load resistance exercise with and without blood flow restriction on muscle strength, endurance, and oxidative capacity: A pilot study." Physiological reports 12(12).	NO	Duplicate records removed
Davis, B. H., et al. (2024). "Impact of low-load resistance exercise with and without blood flow restriction on muscle strength, endurance, and oxidative capacity: A pilot study." Physiological reports 12(12).	NO	Duplicate records removed
Davis, B. H., et al. (2024). "Impact of low-load resistance exercise with and without blood flow restriction on muscle strength, endurance, and oxidative capacity: A pilot study." Physiological reports 12(12).	NO	Duplicate records removed
Davis, B. H., et al. (2024). "Impact of low-load resistance exercise with and without blood flow restriction on muscle strength, endurance, and oxidative capacity: A pilot study." Physiol Rep 12(12): e16041.	NO	Records marked as ineligible by automation tools
De Almeida Azevedo, R., et al. (2021). "Effects of induced local ischemia during a 4-km cycling time trial on neuromuscular fatigue development." American Journal of Physiology - Regulatory Integrative and Comparative Physiology 320(6): R812-R823.	NO	Duplicate records removed
De Almeida Azevedo, R., et al. (2021). "Effects of induced local ischemia during a 4-km cycling time trial on neuromuscular fatigue development." American Journal of Physiology - Regulatory Integrative and Comparative Physiology 320(6): R812-R823.	NO	Duplicate records removed
de Castro, F. M. P., et al. (2019). "Strength training with intermittent blood flow restriction improved strength without changes in neural aspects on quadriceps muscle." SCIENCE & SPORTS 34(3): e175‐e185.	NO	Records excluded Reviews Records excluded due to poor experimental designcommentaries and animal
de Castro, F. M. P., et al. (2019). "Strength training with intermittent blood flow restriction improved strength without changes in neural aspects on quadriceps muscle." Science and Sports 34(3): e175-e185.	NO	Duplicate records removed
de Castro, F. M. P., et al. (2019). "Strength training with intermittent blood flow restriction improved strength without changes in neural aspects on quadriceps muscle." Science and Sports 34(3): e175-e185.	NO	Duplicate records removed
de Castro, F. M. P., et al. (2019). "Strength training with intermittent blood flow restriction improved strength without changes in neural aspects on quadriceps muscle." SCIENCE & SPORTS 34(3): E175-E185.	NO	Records removed for other reasons
de Franca, I. M., et al. (2022). "Effects of Ischemic Preconditioning on Functional and Neuromuscular Performance of Lower Limbs of Male Amateur Soccer Players: Protocol for a Randomized Trial." MLTJ-MUSCLES LIGAMENTS AND TENDONS JOURNAL 12(4): 555-561.	NO	Records removed for other reasons
De la Corte-Rodriguez, H. and J. M. Roman-Belmonte (2019). Nonoperative Treatment of Patellofemoral Problems: The Role of Physical Medicine and Rehabilitation. Disorders of the Patellofemoral Joint: Diagnosis and Management: 67-79.	NO	Records marked as ineligible by automation tools
de Lemos Muller, C. H., et al. (2019). "Effects of low-load resistance training with blood flow restriction on the perceived exertion, muscular resistance and endurance in healthy young adults." Sport Sciences for Health 15(3): 503-510.	NO	Records removed for other reasons
de Oliveira, M. F., et al. (2016). "Short-term low-intensity blood flow restricted interval training improves both aerobic fitness and muscle strength." Scandinavian journal of medicine & science in sports 26(9): 1017-1025.	NO	Records removed for other reasons
de Oliveira, M. F., et al. (2016). "Short-term low-intensity blood flow restricted interval training improves both aerobic fitness and muscle strength." Scand J Med Sci Sports 26(9): 1017-1025.	NO	Records removed for other reasons
de Oliveira, M. F. M., et al. (2016). "Short-term low-intensity blood flow restricted interval training improves both aerobic fitness and muscle strength." Scandinavian journal of medicine & science in sports 26(9): 1017-1025.	NO	Records marked as ineligible by automation tools
De Renty, C., et al. (2023). "Knee Loading With Blood Flow Restriction Can Enhance Recovery After Total Knee Arthroplasty." Cureus Journal of Medical Science 15(4).	NO	Records marked as ineligible by automation tools
De Renty, C., et al. (2023). "Knee Loading With Blood Flow Restriction Can Enhance Recovery After Total Knee Arthroplasty." Cureus 15(4): e37895.	NO	Records removed for other reasons
De Souza, H. L. R., et al. (2021). "Is Ischemic Preconditioning Intervention Occlusion-Dependent to Enhance Resistance Exercise Performance?" Journal of strength and conditioning research 35(10): 2706-2712.	NO	Records removed for other reasons
de Souza, H. L. R., et al. (2021). "Is Ischemic Preconditioning Intervention Occlusion-Dependent to Enhance Resistance Exercise Performance?" Journal of strength and conditioning research 35(10): 2706-2712.	NO	Records removed for other reasons
de Souza, T. S. P., et al. (2021). "Strength training with blood flow restriction in HIV patients positive: a case study." Motricidade 17(3): 228-234.	NO	Records removed for other reasons
Dechaumet, B., et al. (2017). "Effects of 2g hypergravity on osteoarthritis-induced bone and muscle changes." Journal of Bone and Mineral Research 32: S329.	NO	Records marked as ineligible by automation tools
Degenhardt, H., et al. (2023). "Modern rehabilitation after meniscus repair." Arthroskopie 36(4): 261-267.	NO	Duplicate records removed
Degenhardt, H., et al. (2023). "Modern rehabilitation after meniscus repair." Arthroskopie 36(4): 261-267.	NO	Duplicate records removed
Degenhardt, H., et al. (2024). "Current approach in the follow-up treatment of joint-preserving operations on the knee joint in German-speaking countries." Sportverletzung-Sportschaden 38(01): 40-47.	NO	Records marked as ineligible by automation tools
Degenhardt, H., et al. (2023). "Current approach in the follow-up treatment of joint-preserving operations on the knee joint in German-speaking countries." Sportverletzung-Sportschaden 38(1): 40-47.	NO	Records removed for other reasons
Degenhardt, H., et al. (2024). "[Current approach in the follow-up treatment of joint-preserving operations on the knee joint in German-speaking countries]." Sportverletz Sportschaden 38(1): 40-47.	NO	Records removed for other reasons
Demirci, S., et al. (2019). "Effect of blood flow restriction training after anterior cruciate ligament reconstruction: Case report." Turkish Journal of Physiotherapy and Rehabilitation 30(2): S120.	NO	Records removed for other reasons
DePhillipo, N. N., et al. (2018). "Blood Flow Restriction Therapy After Knee Surgery: Indications, Safety Considerations, and Postoperative Protocol." Arthroscopy techniques 7(10): e1037-e1043.	NO	Duplicate records removed
DePhillipo, N. N., et al. (2018). "Blood Flow Restriction Therapy After Knee Surgery: Indications, Safety Considerations, and Postoperative Protocol." Arthroscopy techniques 7(10): e1037-e1043.	NO	Duplicate records removed
DePhillipo, N. N., et al. (2018). "Blood Flow Restriction Therapy After Knee Surgery: Indications, Safety Considerations, and Postoperative Protocol." Arthroscopy techniques 7(10): e1037-e1043.	NO	Duplicate records removed
DePhillipo, N. N., et al. (2018). "Blood Flow Restriction Therapy After Knee Surgery: Indications, Safety Considerations, and Postoperative Protocol." Arthrosc Tech 7(10): e1037-e1043.	NO	Records removed for other reasons
DePhillipo, N. N., et al. (2018). "The Role of Blood Flow Restriction Therapy Following Knee Surgery: Expert Opinion." Arthroscopy - Journal of Arthroscopic and Related Surgery 34(8): 2506-2510.	NO	Duplicate records removed
DePhillipo, N. N., et al. (2018). "The Role of Blood Flow Restriction Therapy Following Knee Surgery: Expert Opinion." Arthroscopy - Journal of Arthroscopic and Related Surgery 34(8): 2506-2510.	NO	Duplicate records removed
DePhillipo, N. N., et al. (2018). "The Role of Blood Flow Restriction Therapy Following Knee Surgery: Expert Opinion." Arthroscopy-the Journal of Arthroscopic and Related Surgery 34(8): 2506-2510.	NO	Records removed for other reasons
DePhillipo, N. N., et al. (2018). "The Role of Blood Flow Restriction Therapy Following Knee Surgery: Expert Opinion." Arthroscopy 34(8): 2506-2510.	NO	Records removed for other reasons
Devana, S., et al. (2022). "Blood Flow Restriction Training Does Not Facilitate Faster Return To Sport Following ACL Reconstruction in Collegiate Athletes." Orthopaedic journal of sports medicine 10(7).	NO	Records removed for other reasons
Devana, S. K., et al. (2024). "Outcomes of Blood Flow Restriction Training After ACL Reconstruction in NCAA Division I Athletes." Orthopaedic journal of sports medicine 12(5).	NO	Duplicate records removed
Devana, S. K., et al. (2024). "Outcomes of Blood Flow Restriction Training After ACL Reconstruction in NCAA Division I Athletes." Orthopaedic journal of sports medicine 12(5).	NO	Duplicate records removed
Devana, S. K., et al. (2024). "Outcomes of Blood Flow Restriction Training After ACL Reconstruction in NCAA Division I Athletes." Orthopaedic journal of sports medicine 12(5).	NO	Duplicate records removed
Devana, S. K., et al. (2024). "Outcomes of Blood Flow Restriction Training After ACL Reconstruction in NCAA Division I Athletes." Orthop J Sports Med 12(5): 23259671241248589.	NO	Records removed for other reasons
Devi, R., et al. (2024). "Effect of Partial Blood Flow Restriction Training in Improving Physical Functioning among Middle-Aged Subjects with Knee Osteoarthritis: a Pilot Study." Indian journal of physiotherapy & occupational therapy 18: 7‐12.	NO	Records removed for other reasons
Dias de Oliveira, F. B., et al. (2014). "Blood Flow Restriction Walking Training Influences Running Economy?" Medicine and Science in Sports and Exercise 46(5): 301-301.	NO	Records removed for other reasons
Dobbs, N. and N. Versoza (2021). Measuring the Effectiveness of Blood Flow Restriction Training and Theragun Application in Upper and Lower Extremities.	NO	Records excluded Reviews Records excluded due to poor experimental designcommentaries and animal
Dolin, R. and B. Ben Zaki (2022). "Blood Flow Restriction Training, an alternative to create hypertrophy without heavy loads." Kinesitherapie 22(247): 34-40.	NO	Duplicate records removed
Dolin, R. and B. Ben Zaki (2022). "Blood Flow Restriction Training, an alternative to create hypertrophy without heavy loads." Kinesitherapie 22(247): 34-40.	NO	Duplicate records removed
Dong, K., et al. (2024). "Effects of endurance training with blood flow restriction on aerobic capacity, lower limb muscle strength, and sports performance: a Meta-analysis." Chinese journal of tissue engineering research 28(23): 3766-3772.	NO	Duplicate records removed
Dong, K., et al. (2024). "Effects of endurance training with blood flow restriction on aerobic capacity, lower limb muscle strength, and sports performance: a Meta-analysis." Chinese journal of tissue engineering research 28(23): 3766-3772.	NO	Duplicate records removed
Dorneles, G. P., et al. (2016). "Acute response of peripheral CCr5 chemoreceptor and NK cells in individuals submitted to a single session of low-intensity strength exercise with blood flow restriction." Clinical Physiology and Functional Imaging 36(4): 311-317.	NO	Duplicate records removed
Dorneles, G. P., et al. (2016). "Acute response of peripheral CCr5 chemoreceptor and NK cells in individuals submitted to a single session of low-intensity strength exercise with blood flow restriction." Clinical Physiology and Functional Imaging 36(4): 311‐317.	NO	Records marked as ineligible by automation tools
Dorneles, G. P., et al. (2016). "Acute response of peripheral CCr5 chemoreceptor and NK cells in individuals submitted to a single session of low-intensity strength exercise with blood flow restriction." Clinical Physiology and Functional Imaging 36(4): 311-317.	NO	Duplicate records removed
Dorneles, G. P., et al. (2016). "Acute response of peripheral CCr5 chemoreceptor and NK cells in individuals submitted to a single session of low-intensity strength exercise with blood flow restriction." Clinical Physiology and Functional Imaging 36(4): 311-317.	NO	Duplicate records removed
Dorneles, G. P., et al. (2016). "Acute response of peripheral CCr5 chemoreceptor and NK cells in individuals submitted to a single session of low-intensity strength exercise with blood flow restriction." Clin Physiol Funct Imaging 36(4): 311-317.	NO	Records excluded Reviews Records excluded due to poor experimental designcommentaries and animal
Dos Santos, L., et al. (2021). "Effects of lowintensitytrainingwithbloodflow restriction inwomen with rheumatoid arthritis." Journal of Clinical Rheumatology 27(SUPPL 1): S83.	NO	Duplicate records removed
Dos Santos, L., et al. (2021). "Effects of lowintensitytrainingwithbloodflow restriction inwomen with rheumatoid arthritis." Journal of Clinical Rheumatology 27(SUPPL 1): S83.	NO	Duplicate records removed
dos Santos, L., et al. (2024). "Effects of Training with Blood Flow Restriction on Muscle Strength in Women with Rheumatoid Arthritis: A Randomized Clinical Trial." Arthritis & rheumatology 76: 2802-2804.	NO	Records excluded Reviews Records excluded due to poor experimental designcommentaries and animal
dos Santos, L., et al. (2021). "EFFECTS OF LOW INTENSITY TRAINING WITH BLOOD FLOW RESTRICTION IN WOMEN WITH RHEUMATOID ARTHRITIS." Jcr-Journal of Clinical Rheumatology 27: S83-S83.	NO	Records removed for other reasons
dos Santos, L. P., et al. (2021). "The effects of resistance training with blood flow restriction on muscle strength, muscle hypertrophy and functionality in patients with osteoarthritis and rheumatoid arthritis: A systematic review with meta-analysis." Plos One 16(November).	NO	Duplicate records removed
dos Santos, L. P., et al. (2021). "The effects of resistance training with blood flow restriction on muscle strength, muscle hypertrophy and functionality in patients with osteoarthritis and rheumatoid arthritis: A systematic review with meta-analysis." Plos One 16(November).	NO	Duplicate records removed
dos Santos, L. P., et al. (2021). "The effects of resistance training with blood flow restriction on muscle strength, muscle hypertrophy and functionality in patients with osteoarthritis and rheumatoid arthritis: A systematic review with meta-analysis." Plos One 16(11).	NO	Records removed for other reasons
Dos Santos, L. P., et al. (2021). "The effects of resistance training with blood flow restriction on muscle strength, muscle hypertrophy and functionality in patients with osteoarthritis and rheumatoid arthritis: A systematic review with meta-analysis." Plos One 16(11): e0259574.	NO	Records removed for other reasons
Doughtie, B. M., et al. (2021). "Effectiveness Of Blood Flow Restriction Training On Isokinetic Muscle Strength Of The Quadriceps." Medicine and Science in Sports and Exercise 53(8): 22-22.	NO	Records removed for other reasons
Drks (2020). "Describing the effect of blood-flow-restriction training post surgery of total knee arthroplasty on clinical outcome range of motion, pain, swelling, blood clotting, muscle damage, hormone response, patient satisfaction." https://trialsearch.who.int/Trial2.aspx?TrialID=DRKS00023085.	NO	Records excluded Reviews Records excluded due to poor experimental designcommentaries and animal
Drks (2023). "Study A: effects of mechanical and metabolic stress on the Extent of BFR exercise-induced skeletal muscle damage: a Double-Blind Study." https://trialsearch.who.int/Trial2.aspx?TrialID=DRKS00032247.	NO	Records marked as ineligible by automation tools
Drks (2024). "A sham-treatment-controlled, randomized single-blinded study on the influence of 6 weeks of prehabilitation training under local muscular hypoxia ("Blood Flow Restriction Training") prior to arthroscopic anterior cruciate ligament replacement on knee joint function, morphology and strength." https://trialsearch.who.int/Trial2.aspx?TrialID=DRKS00033583.	NO	Records removed for other reasons
Dugis, P. A. F., et al. (2023). "The effect of blood flow restriction in low-intensity load exercise on isokinetic strength of the quadriceps muscles in knee osteoarthritis." Bali Medical Journal 12(3): 2532-2537.	NO	Duplicate records removed
Dugis, P. A. F., et al. (2023). "The effect of blood flow restriction in low-intensity load exercise on isokinetic strength of the quadriceps muscles in knee osteoarthritis." Bali Medical Journal 12(3): 2532-2537.	NO	Duplicate records removed
Dugis, P. A. F., et al. (2023). "The Effect of Blood Flow Restriction in Low-Intensity Load Exercise on Visual Analog Scales in Knee Osteoarthritis Patients at Dr. Soetomo General Hospital Surabaya." Journal of Medicinal and Chemical Sciences 6(12): 3004-3011.	NO	Records removed for other reasons
Dutaillis, B., et al. (2021). "Quadriceps muscle size changes following exercise in anterior cruciate ligament reconstructed limbs: A systematic review." Translational sports medicine 4(6): 859-871.	NO	Duplicate records removed
Dutaillis, B., et al. (2021). "Quadriceps muscle size changes following exercise in anterior cruciate ligament reconstructed limbs: A systematic review." Translational sports medicine 4(6): 859-871.	NO	Duplicate records removed
Dutaillis, B., et al. (2021). "Quadriceps muscle size changes following exercise in anterior cruciate ligament reconstructed limbs: A systematic review." Translational sports medicine 4(6): 859-871.	NO	Duplicate records removed
Early, K. S., et al. (2020). "EFFECT OF BLOOD FLOW RESTRICTION TRAINING ON MUSCULAR PERFORMANCE, PAIN AND VASCULAR FUNCTION." International journal of sports physical therapy 15(6): 892-900.	NO	Reason Inconsistent interventions or treatments
Ellefsen, S., et al. (2015). "Blood flow-restricted strength training displays high functional and biological efficacy in women: a within-subject comparison with high-load strength training." AMERICAN JOURNAL OF PHYSIOLOGY-REGULATORY INTEGRATIVE AND COMPARATIVE PHYSIOLOGY 309(7): R767-R779.	NO	Records removed for other reasons
Ellefsen, S., et al. (2015). "Blood flow-restricted strength training displays high functional and biological efficacy in women: A within-subject comparison with high-load strength training." American Journal of Physiology - Regulatory Integrative and Comparative Physiology 309(7): R767-R779.	NO	Duplicate records removed
Ellefsen, S., et al. (2015). "Blood flow-restricted strength training displays high functional and biological efficacy in women: A within-subject comparison with high-load strength training." American Journal of Physiology - Regulatory Integrative and Comparative Physiology 309(7): R767-R779.	NO	Duplicate records removed
Ellefsen, S., et al. (2015). "Blood flow-restricted strength training displays high functional and biological efficacy in women: a within-subject comparison with high-load strength training." Am J Physiol Regul Integr Comp Physiol 309(7): R767-779.	NO	Records removed for other reasons
Enli, X. and T. Huimin (2024). "Application trends of blood flow restriction training in clinical rehabilitation." Chinese journal of tissue engineering research 28(2): 258-262.	NO	Duplicate records removed
Enli, X. and T. Huimin (2024). "Application trends of blood flow restriction training in clinical rehabilitation." Chinese journal of tissue engineering research 28(2): 258-262.	NO	Duplicate records removed
Eonho, K., et al. (2014). "Hormone Responses to an Acute Bout of Low Intensity Blood Flow Restricted Resistance Exercise in College-Aged Females." Journal of sports science & medicine 13(1): 91‐96.	NO	Reason Inconsistent interventions or treatments
Erickson, L. N., et al. (2022). "Effect Of Blood Flow Restriction Training On Patient-reported Outcomes In Female Runners With Patellofemoral Pain." Medicine & Science in Sports & Exercise 54(9): 603-603.	NO	Records excluded Reviews Records excluded due to poor experimental designcommentaries and animal
Erickson, L. N., et al. (2019). "Effect of Blood Flow Restriction Training on Quadriceps Muscle Strength, Morphology, Physiology, and Knee Biomechanics Before and After Anterior Cruciate Ligament Reconstruction: protocol for a Randomized Clinical Trial." Physical therapy 99(8): 1010‐1019.	NO	Records removed for other reasons
Erickson, L. N., et al. (2019). "Effect of Blood Flow Restriction Training on Quadriceps Muscle Strength, Morphology, Physiology, and Knee Biomechanics Before and After Anterior Cruciate Ligament Reconstruction: Protocol for a Randomized Clinical Trial." Physical therapy 99(8): 1010-1019.	NO	Duplicate records removed
Erickson, L. N., et al. (2019). "Effect of Blood Flow Restriction Training on Quadriceps Muscle Strength, Morphology, Physiology, and Knee Biomechanics before and after Anterior Cruciate Ligament Reconstruction: Protocol for a Randomized Clinical Trial." Physical therapy 99(8): 1010-1019.	NO	Records removed for other reasons
Erickson, L. N., et al. (2019). "Effect of Blood Flow Restriction Training on Quadriceps Muscle Strength, Morphology, Physiology, and Knee Biomechanics Before and After Anterior Cruciate Ligament Reconstruction: Protocol for a Randomized Clinical Trial." Physical therapy 99(8): 1010-1019.	NO	Duplicate records removed
Erickson, L. N., et al. (2019). "Effect of Blood Flow Restriction Training on Quadriceps Muscle Strength, Morphology, Physiology, and Knee Biomechanics Before and After Anterior Cruciate Ligament Reconstruction: Protocol for a Randomized Clinical Trial." Phys Ther 99(8): 1010-1019.	NO	Records removed for other reasons
Erickson, L. N., et al. (2025). "The Efficacy of Blood Flow Restriction Training to Improve Quadriceps Muscle Function after Anterior Cruciate Ligament Reconstruction." Medicine and Science in Sports and Exercise 57(2): 227‐237.	NO	Records marked as ineligible by automation tools
Erickson, L. N., et al. (2025). "The Efficacy of Blood Flow Restriction Training to Improve Quadriceps Muscle Function after Anterior Cruciate Ligament Reconstruction." Medicine and Science in Sports and Exercise 57(2): 227-237.	NO	Duplicate records removed
Erickson, L. N., et al. (2025). "The Efficacy of Blood Flow Restriction Training to Improve Quadriceps Muscle Function after Anterior Cruciate Ligament Reconstruction." Medicine and Science in Sports and Exercise 57(2): 227-237.	NO	Duplicate records removed
Erickson, L. n., et al. (2025). "The Efficacy of Blood Flow Restriction Training to Improve Quadriceps Muscle Function after Anterior Cruciate Ligament Reconstruction." Medicine & Science in Sports & Exercise 57(2): 227-237.	NO	Records removed for other reasons
Erickson, L. N., et al. (2025). "The Efficacy of Blood Flow Restriction Training to Improve Quadriceps Muscle Function after Anterior Cruciate Ligament Reconstruction." Med Sci Sports Exerc 57(2): 227-237.	NO	Records excluded Reviews Records excluded due to poor experimental designcommentaries and animal
Esen, O., et al. (2022). "Effect of nitrate supplementation on skeletal muscle motor unit activity during isometric blood flow restriction exercise." European journal of applied physiology 122(7): 1683‐1693.	NO	Records removed for other reasons
Esen, O., et al. (2022). "Effect of nitrate supplementation on skeletal muscle motor unit activity during isometric blood flow restriction exercise." European journal of applied physiology 122(7): 1683-1693.	NO	Duplicate records removed
Esen, O., et al. (2022). "Effect of nitrate supplementation on skeletal muscle motor unit activity during isometric blood flow restriction exercise." European journal of applied physiology 122(7): 1683-1693.	NO	Duplicate records removed
Esen, O., et al. (2022). "Effect of nitrate supplementation on skeletal muscle motor unit activity during isometric blood flow restriction exercise." European journal of applied physiology 122(7): 1683-1693.	NO	Duplicate records removed
Esen, O., et al. (2022). "Effect of nitrate supplementation on skeletal muscle motor unit activity during isometric blood flow restriction exercise." Eur J Appl Physiol 122(7): 1683-1693.	NO	Records marked as ineligible by automation tools
Fabero-Garrido, R., et al. (2022). "Effects of Low-Load Blood Flow Restriction Resistance Training on Muscle Strength and Hypertrophy Compared with Traditional Resistance Training in Healthy Adults Older Than 60 Years: Systematic Review and Meta-Analysis." Journal of Clinical Medicine 11(24).	NO	Records removed for other reasons
Fabrizio Billi; Wilkinson, D. (2024). "A lightweight robotic telerehabilitation device with integrated blood flow restriction for patients with musculoskeletal conditions."	NO	Records excluded Reviews Records excluded due to poor experimental designcommentaries and animal
Fahs, C. A. (2013). Muscular and vascular adaptations to low-load resistance exercise with and without blood flow restriction in 40 to 64 year olds.	NO	Records removed for other reasons
Fahs, C. A., et al. (2015). "Muscular adaptations to fatiguing exercise with and without blood flow restriction." Clinical Physiology and Functional Imaging 35(3): 167-176.	NO	Duplicate records removed
Fahs, C. A., et al. (2015). "Muscular adaptations to fatiguing exercise with and without blood flow restriction." Clinical Physiology and Functional Imaging 35(3): 167-176.	NO	Duplicate records removed
Fahs, C. A., et al. (2015). "Muscular adaptations to fatiguing exercise with and without blood flow restriction." Clinical Physiology and Functional Imaging 35(3): 167-176.	NO	Duplicate records removed
Fahs, C. A., et al. (2015). "Muscular adaptations to fatiguing exercise with and without blood flow restriction." Clin Physiol Funct Imaging 35(3): 167-176.	NO	Records marked as ineligible by automation tools
Fahs, C. A., et al. (2012). "Cardiovascular And Perceptual Responses To Blood Flow Restricted Resistance Exercise Performed With Different Restrictive Cuffs." Medicine and Science in Sports and Exercise 44: 731-731.	NO	Records removed for other reasons
Fahs, C. A., et al. (2014). "Vascular adaptations to low-load resistance training with and without blood flow restriction." European journal of applied physiology 114(4): 715-724.	NO	Duplicate records removed
Fahs, C. A., et al. (2014). "Vascular adaptations to low-load resistance training with and without blood flow restriction." European journal of applied physiology 114(4): 715-724.	NO	Duplicate records removed
Fahs, C. A., et al. (2014). "Vascular adaptations to low-load resistance training with and without blood flow restriction." European journal of applied physiology 114(4): 715-724.	NO	Duplicate records removed
Fahs, C. A., et al. (2014). "Vascular adaptations to low-load resistance training with and without blood flow restriction." Eur J Appl Physiol 114(4): 715-724.	NO	Records marked as ineligible by automation tools
Fashi, M. and S. Ahmadizad (2021). "Short-term hypoxic resistance training improves muscular performance in untrained males." SCIENCE & SPORTS 36(4).	NO	Records marked as ineligible by automation tools
Fatela, P., et al. (2019). "Blood Flow Restriction Alters Motor Unit Behavior During Resistance Exercise." International journal of sports medicine 40(9): 555-562.	NO	Records removed for other reasons
Fatela, P., et al. (2019). "Blood Flow Restriction Alters Motor Unit Behavior during Resistance Exercise." International journal of sports medicine 40(9): 601-608.	NO	Records removed for other reasons
Fatela, P., et al. (2019). "Blood Flow Restriction Alters Motor Unit Behavior During Resistance Exercise." International journal of sports medicine 40(9).	NO	Records removed for other reasons
Fatela, P., et al. (2019). "Blood Flow Restriction Alters Motor Unit Behavior During Resistance Exercise." Int J Sports Med 40(9): 555-562.	NO	Reason Insufficient data Reason
Fatela, P., et al. (2016). "Acute effects of exercise under different levels of blood-flow restriction on muscle activation and fatigue." European journal of applied physiology 116(5): 985-995.	NO	Duplicate records removed
Fatela, P., et al. (2016). "Acute effects of exercise under different levels of blood-flow restriction on muscle activation and fatigue." European journal of applied physiology 116(5): 985-995.	NO	Duplicate records removed
Fatela, P., et al. (2016). "Acute effects of exercise under different levels of blood-flow restriction on muscle activation and fatigue." European journal of applied physiology 116(5): 985-995.	NO	Duplicate records removed
Fatela, P., et al. (2016). "Acute effects of exercise under different levels of blood-flow restriction on muscle activation and fatigue." Eur J Appl Physiol 116(5): 985-995.	NO	Records marked as ineligible by automation tools
Ferguson, R. A., et al. (2018). "The acute angiogenic signalling response to low-load resistance exercise with blood flow restriction." European journal of sport science 18(3): 397-406.	NO	Duplicate records removed
Ferguson, R. A., et al. (2018). "The acute angiogenic signalling response to low-load resistance exercise with blood flow restriction." European journal of sport science 18(3): 397-406.	NO	Duplicate records removed
Ferguson, R. A., et al. (2018). "The acute angiogenic signalling response to low-load resistance exercise with blood flow restriction." European journal of sport science 18(3): 397-406.	NO	Duplicate records removed
Ferguson, R. A., et al. (2018). "The acute angiogenic signalling response to low-load resistance exercise with blood flow restriction." Eur J Sport Sci 18(3): 397-406.	NO	Records removed for other reasons
Ferlito, J. V., et al. (2020). "The blood flow restriction training effect in knee osteoarthritis people: a systematic review and meta-analysis." Clinical rehabilitation 34(11): 1378-1390.	NO	Duplicate records removed
Ferlito, J. V., et al. (2020). "The blood flow restriction training effect in knee osteoarthritis people: a systematic review and meta-analysis." Clinical rehabilitation 34(11): 1378-1390.	NO	Duplicate records removed
Ferlito, J. V., et al. (2020). "The blood flow restriction training effect in knee osteoarthritis people: a systematic review and meta-analysis." Clin Rehabil 34(11): 1378-1390.	NO	Records removed for other reasons
Ferlito, J. V., et al. (2020). "被撤回的出版物: The blood flow restriction training effect in knee osteoarthritis people: a systematic review and meta-analysis (Retracted Article)." Clinical rehabilitation 34(11): 1378-1390.	NO	Records excluded Reviews Records excluded due to poor experimental designcommentaries and animal
Ferlito, J. V., et al. (2021). "撤稿声明: The blood flow restriction training effect in knee osteoarthritis people: A systematic review and meta-analysis (Retraction of Vol 34, Pg 1378, 2020)." Clinical rehabilitation 35(8): 1217-1218.	NO	Records removed for other reasons
Fernandes, R. V., et al. (2022). "Low-Load Resistance Exercise with Blood Flow Restriction Increases Hypoxia-Induced Angiogenic Genes Expression." JOURNAL OF HUMAN KINETICS 84(1): 82-91.	NO	Records excluded Reviews Records excluded due to poor experimental designcommentaries and animal
Ferraz, R. B., et al. (2018). "Benefits of Resistance Training with Blood Flow Restriction in Knee Osteoarthritis." Med Sci Sports Exerc 50(5): 897-905.	NO	Records excluded Reviews Records excluded due to poor experimental designcommentaries and animal
Ferraz, R. B., et al. (2018). "Benefits of Resistance Training with Blood Flow Restriction in Knee Osteoarthritis." Medicine & Science in Sports & Exercise 50(5): 897-905.	NO	Records marked as ineligible by automation tools
Ferraz, R. B., et al. (2018). "Benefits of Resistance Training with Blood Flow Restriction in Knee Osteoarthritis." Medicine and Science in Sports and Exercise 50(5): 897‐905.	NO	Records excluded Reviews Records excluded due to poor experimental designcommentaries and animal
Ferraz, R. B., et al. (2018). "Benefits of Resistance Training with Blood Flow Restriction in Knee Osteoarthritis." Medicine and Science in Sports and Exercise 50(5): 897-905.	NO	Duplicate records removed
Ferraz, R. B., et al. (2018). "Benefits of Resistance Training with Blood Flow Restriction in Knee Osteoarthritis." Medicine and Science in Sports and Exercise 50(5): 897-905.	NO	Duplicate records removed
Ferreira, M. L. V., et al. (2017). "Influence of muscle mass on hemodynamic responses during different resistance exercises with and without blood flow restriction." SCIENCE & SPORTS 32(2): e69‐e73.	NO	Records removed for other reasons
Ferreira, M. L. V., et al. (2017). "Influence of muscle mass on hemodynamic responses during different resistance exercises with and without blood flow restriction." Science and Sports 32(2): e69-e73.	NO	Duplicate records removed
Ferreira, M. L. V., et al. (2017). "Influence of muscle mass on hemodynamic responses during different resistance exercises with and without blood flow restriction." Science and Sports 32(2): e69-e73.	NO	Duplicate records removed
Ferreira, R. M., et al. (2024). "Non-pharmacological and non-surgical interventions to manage patients with knee osteoarthritis: An umbrella review 5-year update." Osteoarthritis and Cartilage Open 6(3).	NO	Records marked as ineligible by automation tools
Fini, E. M., et al. (2022). "The Effects of Resistance Training with and without Blood Flow Restriction on Platelet Indices and Microparticles in Type 2 Diabetic Patients." Journal of Knowledge and Health in Basic Medical Sciences 17(3): 52-62.	NO	Records removed for other reasons
Fini, E. M., et al. (2022). "Responses of platelet CD markers and indices to resistance exercise with and without blood flow restriction in patients with type 2 diabetes." Clinical Hemorheology and Microcirculation 80(3): 281-289.	NO	Duplicate records removed
Fini, E. M., et al. (2022). "Responses of platelet CD markers and indices to resistance exercise with and without blood flow restriction in patients with type 2 diabetes." Clinical Hemorheology and Microcirculation 80(3): 281-289.	NO	Duplicate records removed
Fitschen, P. J., et al. (2014). "Perceptual effects and efficacy of intermittent or continuous blood flow restriction resistance training." Clinical Physiology and Functional Imaging 34(5): 356‐363.	NO	Records removed for other reasons
Fitschen, P. J., et al. (2014). "Perceptual effects and efficacy of intermittent or continuous blood flow restriction resistance training." Clinical Physiology and Functional Imaging 34(5): 356-363.	NO	Duplicate records removed
Fitschen, P. J., et al. (2014). "Perceptual effects and efficacy of intermittent or continuous blood flow restriction resistance training." Clinical Physiology and Functional Imaging 34(5): 356-363.	NO	Duplicate records removed
Fitschen, P. J., et al. (2014). "Perceptual effects and efficacy of intermittent or continuous blood flow restriction resistance training." Clinical Physiology and Functional Imaging 34(5): 356-363.	NO	Duplicate records removed
Fitschen, P. J., et al. (2014). "Perceptual effects and efficacy of intermittent or continuous blood flow restriction resistance training." Clin Physiol Funct Imaging 34(5): 356-363.	NO	Records removed for other reasons
Fitschen, P. J., et al. (2013). "Efficacy of Intermittent or Continuous Blood Flow Restriction Resistance Training." Medicine and Science in Sports and Exercise 45(5): 592-592.	NO	Records marked as ineligible by automation tools
Formenti, D., et al. (2018). "Speed of movement during knee extension does not affect skin temperature dynamic after exercise." Thermology International 28(2): 72‐73.	NO	Records excluded Reviews Records excluded due to poor experimental designcommentaries and animal
Introduction To reach the optimal goal in resistance training many variables can be manipulated, such as type of exercises, rest intervals, intensity, training volume, repetition duration. Attention to repetition duration has recently increased (Headley et al., 2011). In fact, low‐intensity resistance training with slow speed of movement (i.e., longer repetition duration) has been shown to stimul…	NO	Records removed for other reasons
Formenti, D., et al. (2018). "Speed of movement during knee extension does not affect skin temperature dynamic after exercise." Thermology International 28(2): 72-73.	NO	Records excluded Reviews Records excluded due to poor experimental designcommentaries and animal
Introduction To reach the optimal goal in resistance training many variables can be manipulated, such as type of exercises, rest intervals, intensity, training volume, repetition duration. Attention to repetition duration has recently increased (Headley et al., 2011). In fact, low-intensity resistance training with slow speed of movement (i.e., longer repetition duration) has been shown to stimul…	NO	Records removed for other reasons
Formenti, D., et al. (2018). "Effects of knee extension with different speeds of movement on muscle and cerebral oxygenation." PeerJ 6.	NO	Records removed for other reasons
Fosam, A., et al. (2024). A Comprehensive Model of Blood Flow Restriction in the Post-surgical Rat.	NO	Records removed for other reasons
Fraca-Fernandez, E., et al. (2024). "Effects of Blood Flow Restriction Training in Patients before and after Anterior Cruciate Ligament Reconstruction: A Systematic Review and Meta-Analysis." Healthcare 12(12).	NO	Records removed for other reasons
Fraca-Fernández, E., et al. (2024). "Effects of Blood Flow Restriction Training in Patients before and after Anterior Cruciate Ligament Reconstruction: A Systematic Review and Meta-Analysis." Healthcare (Switzerland) 12(12).	NO	Records removed for other reasons
Fraca-Fernández, E., et al. (2024). "Effects of Blood Flow Restriction Training in Patients before and after Anterior Cruciate Ligament Reconstruction: A Systematic Review and Meta-Analysis." Healthcare (Basel) 12(12).	NO	Records removed for other reasons
Franciele Marques, V. (2021). "Eccentric training at different intensities associated with blood flow restriction influences autonomic, cellular, functional and clinical responses?: a randomized controlled clinical trial."	NO	Records removed for other reasons
Franco, D., et al. (2024). "Effective Prevention and Rehabilitation Strategies to Mitigate Non-Contact Anterior Cruciate Ligament Injuries: A Narrative Review." Applied Sciences-Basel 14(20).	NO	Records removed for other reasons
Frandsen, U., et al. (2011). "Short-term Bfr Resistance Training Increase Skeletal Muscle Myofiber Size Without Concomitant Increase In Capillary Density." Medicine and Science in Sports and Exercise 43(5): 751-751.	NO	Records marked as ineligible by automation tools
Franz, A., et al. (2017). "Mechanisms underpinning protection against eccentric exercise-induced muscle damage by ischemic preconditioning." Medical Hypotheses 98: 21-27.	NO	Records removed for other reasons
Franz, A., et al. (2022). "Impact of a Six-Week Prehabilitation With Blood-Flow Restriction Training on Pre- and Postoperative Skeletal Muscle Mass and Strength in Patients Receiving Primary Total Knee Arthroplasty." Frontiers in Physiology 13.	NO	Duplicate records removed
Franz, A., et al. (2022). "Impact of a Six-Week Prehabilitation With Blood-Flow Restriction Training on Pre- and Postoperative Skeletal Muscle Mass and Strength in Patients Receiving Primary Total Knee Arthroplasty." Frontiers in Physiology 13.	NO	Duplicate records removed
Franz, A., et al. (2022). "Impact of a Six-Week Prehabilitation With Blood-Flow Restriction Training on Pre- and Postoperative Skeletal Muscle Mass and Strength in Patients Receiving Primary Total Knee Arthroplasty." Frontiers in Physiology 13.	NO	Duplicate records removed
Franz, A., et al. (2022). "Impact of a Six-Week Prehabilitation With Blood-Flow Restriction Training on Pre- and Postoperative Skeletal Muscle Mass and Strength in Patients Receiving Primary Total Knee Arthroplasty." Frontiers in Physiology 13.	NO	Duplicate records removed
Franz, A., et al. (2022). "Impact of a Six-Week Prehabilitation With Blood-Flow Restriction Training on Pre- and Postoperative Skeletal Muscle Mass and Strength in Patients Receiving Primary Total Knee Arthroplasty." Front Physiol 13: 881484.	NO	Records removed for other reasons
Franz, A., et al. (2023). "Effects of low-load blood flow restriction on the venous system in comparison to traditional low-load and high-load exercises." Frontiers in Physiology 14.	NO	Duplicate records removed
Franz, A., et al. (2023). "Effects of low-load blood flow restriction on the venous system in comparison to traditional low-load and high-load exercises." Frontiers in Physiology 14.	NO	Duplicate records removed
Franz, A., et al. (2023). "Effects of low-load blood flow restriction on the venous system in comparison to traditional low-load and high-load exercises." Frontiers in Physiology 14.	NO	Duplicate records removed
Franz, A., et al. (2023). "Effects of low-load blood flow restriction on the venous system in comparison to traditional low-load and high-load exercises." Frontiers in Physiology 14.	NO	Duplicate records removed
Franz, A., et al. (2023). "Effects of low-load blood flow restriction on the venous system in comparison to traditional low-load and high-load exercises." Front Physiol 14: 1285462.	NO	Records removed for other reasons
Franz, A., et al. (2024). "Comparison of Metabolic, Ionic, and Electrolyte Responses to Exhaustive Low-Load Strength Training With and Without Blood Flow Restriction and High-Load Resistance Training." Scandinavian journal of medicine & science in sports 34(9).	NO	Records removed for other reasons
Franz, A., et al. (2024). "Comparison of Metabolic, Ionic, and Electrolyte Responses to Exhaustive Low-Load Strength Training With and Without Blood Flow Restriction and High-Load Resistance Training." Scandinavian journal of medicine & science in sports 34(9): e14721.	NO	Records marked as ineligible by automation tools
Franz, A., et al. (2024). "Comparison of Metabolic, Ionic, and Electrolyte Responses to Exhaustive Low-Load Strength Training With and Without Blood Flow Restriction and High-Load Resistance Training." Scandinavian Journal of Medicine and Science in Sports 34(9).	NO	Reason Inconsistent interventions or treatments
Franz, A., et al. (2024). "Comparison of Metabolic, Ionic, and Electrolyte Responses to Exhaustive Low-Load Strength Training With and Without Blood Flow Restriction and High-Load Resistance Training." Scand J Med Sci Sports 34(9): e14721.	NO	Records removed for other reasons
Franz, A., et al. (2023). "Blood flow restriction training in the pre- and postoperative phases of joint surgery." Arthroskopie 36(4): 252-260.	NO	Records excluded Reviews Records excluded due to poor experimental designcommentaries and animal
Franz, A., et al. (2018). "Blood flow restriction training as a prehabilitation concept in total knee arthroplasty: A narrative review about current preoperative interventions and the potential impact of BFR." Medical Hypotheses 110: 53-59.	NO	Duplicate records removed
Franz, A., et al. (2018). "Blood flow restriction training as a prehabilitation concept in total knee arthroplasty: A narrative review about current preoperative interventions and the potential impact of BFR." Medical Hypotheses 110: 53-59.	NO	Duplicate records removed
Franz, A., et al. (2018). "Blood flow restriction training as a prehabilitation concept in total knee arthroplasty: A narrative review about current preoperative interventions and the potential impact of BFR." Medical Hypotheses 110: 53-59.	NO	Duplicate records removed
Franz, A., et al. (2018). "Blood flow restriction training as a prehabilitation concept in total knee arthroplasty: A narrative review about current preoperative interventions and the potential impact of BFR." Med Hypotheses 110: 53-59.	NO	Records removed for other reasons
Freitas, E. D. S., et al. (2015). "Hemodynamic Response to Resistance Blood Flow Restriction Exercise at Different Degrees of Arterial Occlusion Pressure." Medicine and Science in Sports and Exercise 47(5): 254-255.	NO	Records removed for other reasons
Freitas, E. D. S., et al. (2017). "Hemodynamic Response to Resistance Blood Flow Restriction Exercise at Different Degrees of Arterial Occlusion Pressure." Medicine and Science in Sports and Exercise 49(5): 254-255.	NO	Records removed for other reasons
Freitas, E. D. S., et al. (2020). "The Acute Physiological Responses to Traditional vs. Practical Blood Flow Restriction Resistance Exercise in Untrained Men and Women." Frontiers in Physiology 11.	NO	Duplicate records removed
Freitas, E. D. S., et al. (2020). "The Acute Physiological Responses to Traditional vs. Practical Blood Flow Restriction Resistance Exercise in Untrained Men and Women." Frontiers in Physiology 11.	NO	Duplicate records removed
Freitas, E. D. S., et al. (2020). "The Acute Physiological Responses to Traditional vs. Practical Blood Flow Restriction Resistance Exercise in Untrained Men and Women." Frontiers in Physiology 11.	NO	Duplicate records removed
Freitas, E. D. S., et al. (2020). "The Acute Physiological Responses to Traditional vs. Practical Blood Flow Restriction Resistance Exercise in Untrained Men and Women." Frontiers in Physiology 11.	NO	Duplicate records removed
Freitas, E. D. S., et al. (2020). "The Acute Physiological Responses to Traditional vs. Practical Blood Flow Restriction Resistance Exercise in Untrained Men and Women." Front Physiol 11: 577224.	NO	Records removed for other reasons
Freitas, E. D. S., et al. (2021). "The Evolution of Blood Flow Restricted Exercise." Frontiers in Physiology 12.	NO	Duplicate records removed
Freitas, E. D. S., et al. (2021). "The Evolution of Blood Flow Restricted Exercise." Frontiers in Physiology 12.	NO	Duplicate records removed
Freitas, E. D. S., et al. (2021). "The Evolution of Blood Flow Restricted Exercise." Frontiers in Physiology 12.	NO	Duplicate records removed
Freitas, E. D. S., et al. (2021). "The Evolution of Blood Flow Restricted Exercise." Front Physiol 12: 747759.	NO	Records removed for other reasons
Freitas, E. D. S., et al. (2021). "The perceptual responses of individuals with multiple sclerosis to blood flow restriction versus traditional resistance exercise." Physiology and Behavior 229.	NO	Duplicate records removed
Freitas, E. D. S., et al. (2021). "The perceptual responses of individuals with multiple sclerosis to blood flow restriction versus traditional resistance exercise." Physiology and Behavior 229.	NO	Duplicate records removed
Freitas, E. D. S., et al. (2021). "The perceptual responses of individuals with multiple sclerosis to blood flow restriction versus traditional resistance exercise." Physiology & behavior 229.	NO	Records removed for other reasons
Freitas, E. D. S., et al. (2021). "The perceptual responses of individuals with multiple sclerosis to blood flow restriction versus traditional resistance exercise." Physiol Behav 229: 113219.	NO	Records removed for other reasons
Freitas, E. D. S., et al. (2019). "Perceptual responses to continuous versus intermittent blood flow restriction exercise: a randomized controlled trial." Physiology & behavior 212: 112717.	NO	Records removed for other reasons
Freitas, E. D. S., et al. (2019). "Perceptual responses to continuous versus intermittent blood flow restriction exercise: A randomized controlled trial." Physiology and Behavior 212.	NO	Duplicate records removed
Freitas, E. D. S., et al. (2019). "Perceptual responses to continuous versus intermittent blood flow restriction exercise: A randomized controlled trial." Physiology and Behavior 212.	NO	Duplicate records removed
Freitas, E. D. S., et al. (2019). "Perceptual responses to continuous versus intermittent blood flow restriction exercise: A randomized controlled trial." Physiology & behavior 212.	NO	Records removed for other reasons
Freitas, E. D. S., et al. (2019). "Perceptual responses to continuous versus intermittent blood flow restriction exercise: A randomized controlled trial." Physiol Behav 212: 112717.	NO	Records removed for other reasons
Freitas, E. D. S., et al. (2020). "Acute Physiological Responses to Resistance Exercise With Continuous Versus Intermittent Blood Flow Restriction: a Randomized Controlled Trial." Frontiers in Physiology 11: 132.	NO	Records excluded Reviews Records excluded due to poor experimental designcommentaries and animal
Freitas, E. D. S., et al. (2020). "Acute Physiological Responses to Resistance Exercise With Continuous Versus Intermittent Blood Flow Restriction: A Randomized Controlled Trial." Frontiers in Physiology 11.	NO	Duplicate records removed
Freitas, E. D. S., et al. (2020). "Acute Physiological Responses to Resistance Exercise With Continuous Versus Intermittent Blood Flow Restriction: A Randomized Controlled Trial." Frontiers in Physiology 11.	NO	Duplicate records removed
Freitas, E. D. S., et al. (2020). "Acute Physiological Responses to Resistance Exercise With Continuous Versus Intermittent Blood Flow Restriction: A Randomized Controlled Trial." Frontiers in Physiology 11.	NO	Duplicate records removed
Freitas, E. D. S., et al. (2020). "Acute Physiological Responses to Resistance Exercise With Continuous Versus Intermittent Blood Flow Restriction: A Randomized Controlled Trial." Front Physiol 11: 132.	NO	Records removed for other reasons
Freitas, E. D. S., et al. (2019). "The Perceptual Responses to Continuous vs Intermittent Blood Flow Restriction Resistance Exercise." Medicine and Science in Sports and Exercise 51(6): 393-394.	NO	Records removed for other reasons
Freitas, E. D. S., et al. (2020). "The Perceptual Responses Of Multiple Sclerosis Patients To Traditional Versus Blood Flow Restriction Resistance Exercise." Medicine & Science in Sports & Exercise 52(7): 633-634.	NO	Records marked as ineligible by automation tools
Freitas, E. D. S., et al. (2021). "The Physiological Responses Of Multiple Sclerosis Patients To Blood Flow Restriction Versus Traditional Resistance Exercise." Medicine and Science in Sports and Exercise 53(8): 450-451.	NO	Records marked as ineligible by automation tools
Fujita, S., et al. (2008). "Muscle Tissue Oxygenation and Force Production during Low-intensity Resistance Exercise with Blood Flow Restriction." Medicine and Science in Sports and Exercise 40(5): S295-S295.	NO	Records removed for other reasons
Fujita, T., et al. (2006). "Muscle Size and Strength are Increased after One Week of Twice Daily KAATSU Resistance Training." Medicine and Science in Sports and Exercise 38(5): S283-S283.	NO	Records removed for other reasons
Galletti, B., et al. (2017). "Pressor Responses To High And Low-intensity Continuous Or Interval Cycling With/without Blood Flow Restriction." Medicine and Science in Sports and Exercise 49(5): 254-254.	NO	Records removed for other reasons
Ganesan, G., et al. (2015). "Effect of blood flow restriction on tissue oxygenation during knee extension." Medicine and Science in Sports and Exercise 47(1): 185-193.	NO	Duplicate records removed
Ganesan, G., et al. (2015). "Effect of blood flow restriction on tissue oxygenation during knee extension." Medicine and Science in Sports and Exercise 47(1): 185-193.	NO	Duplicate records removed
Ganesan, G., et al. (2015). "Effect of Blood Flow Restriction on Tissue Oxygenation during Knee Extension." Medicine and Science in Sports and Exercise 47(1): 185-193.	NO	Records marked as ineligible by automation tools
Ganesan, G., et al. (2015). "Effect of blood flow restriction on tissue oxygenation during knee extension." Med Sci Sports Exerc 47(1): 185-193.	NO	Records removed for other reasons
Ganzarolli Stevanatto, L. C., et al. (2022). "Acute cardiac autonomic responses to resistance exercise with and without blood flow restriction." Science and Sports 37(5-6): 454-458.	NO	Duplicate records removed
Ganzarolli Stevanatto, L. C., et al. (2022). "Acute cardiac autonomic responses to resistance exercise with and without blood flow restriction." Science and Sports 37(5-6): 454-458.	NO	Duplicate records removed
Ganzarolli Stevanatto, L. C., et al. (2022). "Acute cardiac autonomic responses to resistance exercise with and without blood flow restriction." SCIENCE & SPORTS 37(5-6): 454-458.	NO	Records marked as ineligible by automation tools
Garcia, S. D., et al. (2012). "Comparison of Skeletal Muscle Tissue Oxygen Saturation Responses between Genders." Medicine and Science in Sports and Exercise 44: 695-695.	NO	Records excluded Reviews Records excluded due to poor experimental designcommentaries and animal
Garcia-Rodriguez, P., et al. (2024). "Acute and Chronic Effects of Blood Flow Restriction Training in Physically Active Patients With Anterior Cruciate Ligament Reconstruction: A Systematic Review." SPORTS HEALTH-A MULTIDISCIPLINARY APPROACH 16(5): 820-828.	NO	Records excluded Reviews Records excluded due to poor experimental designcommentaries and animal
García-Rodríguez, P., et al. (2024). "Acute and Chronic Effects of Blood Flow Restriction Training in Physically Active Patients With Anterior Cruciate Ligament Reconstruction: A Systematic Review." Sports health 16(5): 820-828.	NO	Duplicate records removed
García-Rodríguez, P., et al. (2024). "Acute and Chronic Effects of Blood Flow Restriction Training in Physically Active Patients With Anterior Cruciate Ligament Reconstruction: A Systematic Review." Sports health 16(5): 820-828.	NO	Duplicate records removed
García-Rodríguez, P., et al. (2024). "Acute and Chronic Effects of Blood Flow Restriction Training in Physically Active Patients With Anterior Cruciate Ligament Reconstruction: A Systematic Review." Sports health 16(5): 820-828.	NO	Duplicate records removed
Garner, A. R. (2024). The Effects of an Acute Session of Blood Flow Restriction Exercise on Autonomic Modulation.	NO	Records removed for other reasons
Gaunder, C. L., et al. (2017). "Occlusion training: pilot study for postoperative lower extremity rehabilitation following primary total knee arthroplasty." U.S. Army Medical Department journal(2-17): 39-43.	NO	Records excluded Reviews Records excluded due to poor experimental designcommentaries and animal
Gaunder, C. L., et al. (2017). "Occlusion training: pilot study for postoperative lower extremity rehabilitation following primary total knee arthroplasty." US Army Med Dep J(2-17): 39-43.	NO	Records marked as ineligible by automation tools
Gavanda, S., et al. (2020). "Low-intensity blood flow restriction calf muscle training leads to similar functional and structural adaptations than conventional low-load strength training: A randomized controlled trial." Plos One 15(6).	NO	Records removed for other reasons
Gempel, S. M., et al. (2022). "Chronic effects of blood flow restriction training in a patient with severe systolic heart failure." Cardiopulmonary Physical Therapy Journal 33(1): e17.	NO	Records removed for other reasons
Geng, Y., et al. (2022). "Effects of Blood Flow Restriction Training on Blood Perfusion and Work Ability of Muscles in Elite Para-alpine Skiers." Medicine & Science in Sports & Exercise 54(3): 489-496.	NO	Records marked as ineligible by automation tools
Geng, Y. U., et al. (2022). "Effects of Blood Flow Restriction Training on Blood Perfusion and Work Ability of Muscles in Elite Para-alpine Skiers." Medicine and Science in Sports and Exercise 54(3): 489-496.	NO	Duplicate records removed
Geng, Y. U., et al. (2022). "Effects of Blood Flow Restriction Training on Blood Perfusion and Work Ability of Muscles in Elite Para-alpine Skiers." Med Sci Sports Exerc 54(3): 489-496.	NO	Records removed for other reasons
Geng, Y. U., et al. (2022). "Effects of Blood Flow Restriction Training on Blood Perfusion and Work Ability of Muscles in Elite Para-alpine Skiers." Medicine and Science in Sports and Exercise 54(3): 489-496.	NO	Duplicate records removed
Gerbaix, M., et al. (2012). "Bone responses to body fat mass loss induced by an exercise and nutritional program in obese rats." Osteoporosis international 23: S409-S410.	NO	Records marked as ineligible by automation tools
Giampetruzzi, N., et al. (2022). "THE EFFECTS OF BLOOD FLOW RESTRICTION TRAINING ON STRENGTH AND FUNCTION DURING EARLY REHABILITATION AFTER ANTERIOR CRUCIATE LIGAMENT RECONSTRUCTION IN ADOLESCENTS." Orthopaedic journal of sports medicine 10(5 SUPPL 2).	NO	Duplicate records removed
Giampetruzzi, N., et al. (2022). "THE EFFECTS OF BLOOD FLOW RESTRICTION TRAINING ON STRENGTH AND FUNCTION DURING EARLY REHABILITATION AFTER ANTERIOR CRUCIATE LIGAMENT RECONSTRUCTION IN ADOLESCENTS." Orthopaedic journal of sports medicine 10(5 SUPPL 2).	NO	Duplicate records removed
Gil, A. L., et al. (2017). "Effect of strength training with blood flow restriction on muscle power and submaximal strength in eumenorrheic women." Clinical Physiology and Functional Imaging 37(2): 221‐228.	NO	Records excluded Reviews Records excluded due to poor experimental designcommentaries and animal
Gil, A. L., et al. (2017). "Effect of strength training with blood flow restriction on muscle power and submaximal strength in eumenorrheic women." Clin Physiol Funct Imaging 37(2): 221-228.	NO	Records marked as ineligible by automation tools
Gil, A. L. S., et al. (2017). "Effect of strength training with blood flow restriction on muscle power and submaximal strength in eumenorrheic women." Clinical Physiology and Functional Imaging 37(2): 221-228.	NO	Duplicate records removed
Gil, A. L. S., et al. (2017). "Effect of strength training with blood flow restriction on muscle power and submaximal strength in eumenorrheic women." Clinical Physiology and Functional Imaging 37(2): 221-228.	NO	Duplicate records removed
Gil, A. L. S., et al. (2017). "Effect of strength training with blood flow restriction on muscle power and submaximal strength in eumenorrheic women." Clinical Physiology and Functional Imaging 37(2): 221-228.	NO	Duplicate records removed
Giles, L., et al. (2017). "Quadriceps strengthening with and without blood flow restriction in the treatment of patellofemoral pain: a double-blind randomised trial." British journal of sports medicine 51(23): 1688‐1694.	NO	Records excluded Reviews Records excluded due to poor experimental designcommentaries and animal
Giles, L., et al. (2017). "Quadriceps strengthening with and without blood flow restriction in the treatment of patellofemoral pain: a double-blind randomised trial." British journal of sports medicine 51(23): 1688-1694.	NO	Records removed for other reasons
Giles, L., et al. (2017). "Quadriceps strengthening with and without blood flow restriction in the treatment of patellofemoral pain: A double-blind randomised trial." British journal of sports medicine 51(23): 1688-1694.	NO	Records removed for other reasons
Giles, L., et al. (2017). "Quadriceps strengthening with and without blood flow restriction in the treatment of patellofemoral pain: a double-blind randomised trial." British journal of sports medicine 51(23): 1688-+.	NO	Records removed for other reasons
Giles, L., et al. (2017). "Quadriceps strengthening with and without blood flow restriction in the treatment of patellofemoral pain: a double-blind randomised trial." Br J Sports Med 51(23): 1688-1694.	NO	Records removed for other reasons
Girardi, F. M. and L. C. Guenka (2022). "Fortalecimento do quadríceps através do método Kaatsu Training em mulheres com dor femoropatelar." Fisioterapia e pesquisa 29(2): 210-215.	NO	Records marked as ineligible by automation tools
Glattke, K. E., et al. (2022). "Anterior Cruciate Ligament Reconstruction Recovery and Rehabilitation A Systematic Review." Journal of Bone and Joint Surgery-American Volume 104(8): 739-754.	NO	Records marked as ineligible by automation tools
Glattke, K. E., et al. (2022). "Anterior Cruciate Ligament Reconstruction Recovery and Rehabilitation: A Systematic Review." Journal of Bone and Joint Surgery 104(8): 739-754.	NO	Duplicate records removed
Glattke, K. E., et al. (2022). "Anterior Cruciate Ligament Reconstruction Recovery and Rehabilitation: A Systematic Review." Journal of Bone and Joint Surgery 104(8): 739-754.	NO	Duplicate records removed
Glattke, K. E., et al. (2022). "Anterior Cruciate Ligament Reconstruction Recovery and Rehabilitation: A Systematic Review." J Bone Joint Surg Am 104(8): 739-754.	NO	Records removed for other reasons
Gnimassou, O., et al. (2018). "Environmental hypoxia favors myoblast differentiation and fast phenotype but blunts activation of protein synthesis after resistance exercise in human skeletal muscle." Faseb Journal 32(10): 5272-5284.	NO	Records removed for other reasons
Golubev, A., et al. (2021). "Effect of KAATSU training on the maximum voluntary isometric contraction of lower extremity muscles of qualified football players." Journal of Physical Education and Sport 21: 1995-2000.	NO	Records removed for other reasons
Gonçalves da Silva, H., et al. (2020). "Effect of exercise with continuous and intermittent blood flow restriction on hemodynamics." REVISTA BRASILEIRA DE MEDICINA DO ESPORTE 26(6): 542‐546.	NO	Records marked as ineligible by automation tools
Gopinatth, V., et al. (2024). "Blood Flow Restriction Enhances Recovery After Anterior Cruciate Ligament Reconstruction: A Systematic Review and Meta-analysis of Randomized Controlled Trials." Arthroscopy - Journal of Arthroscopic and Related Surgery.	NO	Duplicate records removed
Gopinatth, V., et al. (2024). "Blood Flow Restriction Enhances Recovery After Anterior Cruciate Ligament Reconstruction: A Systematic Review and Meta-analysis of Randomized Controlled Trials." Arthroscopy - Journal of Arthroscopic and Related Surgery.	NO	Duplicate records removed
Gopinatth, V., et al. (2024). "Blood Flow Restriction Enhances Recovery After Anterior Cruciate Ligament Reconstruction: A Systematic Review and Meta-analysis of Randomized Controlled Trials." Arthroscopy : the journal of arthroscopic & related surgery : official publication of the Arthroscopy Association of North America and the International Arthroscopy Association.	NO	Records excluded Reviews Records excluded due to poor experimental designcommentaries and animal
Gopinatth, V., et al. (2024). "Blood Flow Restriction Enhances Recovery After Anterior Cruciate Ligament Reconstruction: A Systematic Review and Meta-analysis of Randomized Controlled Trials." Arthroscopy.	NO	Records removed for other reasons
gpg5w, R. B. R. (2020). "Workout with Arterial Flow Restriction in Patients with Kidney Disease in Different Stages." https://trialsearch.who.int/Trial2.aspx?TrialID=RBR-3gpg5w.	NO	Outcome measures inconsistent
INTERVENTION: Exercise Other Post‐Exercise Hypotension Strength training (physical exercise) with and without blood flow restriction (cuff on arms and legs that decrease blood flow during exercise). The volunteers undergoing hemodialysis will be divided into three groups: control (HC, n = 30), strength training (HRT, n = 30) and RT with blood flow restriction (HRTO, n = 30). Conservative treatmen…	NO	Records excluded Reviews Records excluded due to poor experimental designcommentaries and animal
gr5kf, R. B. R. (2020). "Phototherapy and blood flow restriction to protect against muscle damage." https://trialsearch.who.int/Trial2.aspx?TrialID=RBR-6gr5kf.	NO	Records marked as ineligible by automation tools
Granacher, U., et al. (2023). "Editorial: Acute and chronic changes in postural control in response to different physiological states and external environmental conditions." FRONTIERS IN HUMAN NEUROSCIENCE 17.	NO	Records removed for other reasons
Grantham, B., et al. (2021). "Does blood flow restriction training enhance clinical outcomes in knee osteoarthritis: A systematic review and meta-analysis." Physical Therapy in Sport 49: 37-49.	NO	Duplicate records removed
Grantham, B., et al. (2021). "Does blood flow restriction training enhance clinical outcomes in knee osteoarthritis: A systematic review and meta-analysis." Physical Therapy in Sport 49: 37-49.	NO	Duplicate records removed
Grantham, B., et al. (2021). "Does blood flow restriction training enhance clinical outcomes in knee osteoarthritis: A systematic review and meta-analysis." Physical Therapy in Sport 49: 37-49.	NO	Duplicate records removed
Grantham, B., et al. (2021). "Does blood flow restriction training enhance clinical outcomes in knee osteoarthritis: A systematic review and meta-analysis." Phys Ther Sport 49: 37-49.	NO	Records removed for other reasons
Grapar Zargi, T., et al. (2016). "The effects of preconditioning with ischemic exercise on quadriceps femoris muscle atrophy following anterior cruciate ligament reconstruction: a quasi-randomized controlled trial." European journal of physical and rehabilitation medicine 52(3): 310-320.	NO	Records excluded Reviews Records excluded due to poor experimental designcommentaries and animal
Gray, L., et al. (2025). "How can Blood Flow Restriction Exercise be Utilised for the Management of Persistent Pain Following Complex Injuries in Military Personnel? A Narrative Review." Sports Medicine-Open 11(1).	NO	Records excluded Reviews Records excluded due to poor experimental designcommentaries and animal
Gray, L., et al. (2025). "How can Blood Flow Restriction Exercise be Utilised for the Management of Persistent Pain Following Complex Injuries in Military Personnel? A Narrative Review." Sports Med Open 11(1): 13.	NO	Records removed for other reasons
Greaves, H., et al. (2021). "How effective is an evidence-based exercise intervention in individuals with patellofemoral pain?" Physical Therapy in Sport 51: 92-101.	NO	Records removed for other reasons
Gregory, V., et al. (2024). "Impact of Five Weeks of Strengthening Under Blood Flow Restriction (BFR) or Supplemental Oxygen Breathing (Normobaric Hyperoxia) on the Medial Gastrocnemius." Journal of Functional Morphology and Kinesiology 9(4).	NO	Records removed for other reasons
Grossl, F. S., et al. (2023). "The use of a single resistance exercise with or without blood flow restriction in the treatment of pain in knee osteoarthritis: a randomized clinical trial." BrJP 6(1): 21-27.	NO	Records removed for other reasons
Guo, B., et al. (2012). "MIR-214 inhibits bone formation in postnatal bone development: the bone phenotype study of osteoblast-specific MIR-214 transgenic mice." Osteoporosis international 23: S413-S415.	NO	Records removed for other reasons
Gurjalwar, I. and D. Patil (2021). "A Comparative Study to Evaluate the Effect of Blood Flow Restriction Therapy and Retro Walking on Pain, Strength of Muscles and WOMAC Score in Patients of Osteoarthritis of Knee." Journal of Pharmaceutical Research International 33(50B): 168-177.	NO	Records removed for other reasons
Gurjalwar, I., et al. (2021). "A comparative study to evaluate the effect of blood flow restriction therapy and retro walking on pain, strength of muscles and womac score in patients of osteoarthritis of knee." Indian Journal of Forensic Medicine and Toxicology 15(2): 2575‐2579.	NO	Records removed for other reasons
Gurjalwar, I., et al. (2021). "A comparative study to evaluate the effect of blood flow restriction therapy and retro walking on pain, strength of muscles and womac score in patients of osteoarthritis of knee." Indian Journal of Forensic Medicine and Toxicology 15(2): 2575-2579.	NO	Records excluded Reviews Records excluded due to poor experimental designcommentaries and animal
Gustafsson, T., et al. (2005). "VEGF-A splice variants and related receptor expression in human skeletal muscle following submaximal exercise." Journal of applied physiology (Bethesda, Md. : 1985) 98(6): 2137‐2146.	NO	Records removed for other reasons
Gustafsson, T., et al. (2005). "VEGF-A splice variants and related receptor expression in human skeletal muscle following submaximal exercise." Journal of Applied Physiology 98(6): 2137-2146.	NO	Duplicate records removed
Gustafsson, T., et al. (2005). "VEGF-A splice variants and related receptor expression in human skeletal muscle following submaximal exercise." Journal of Applied Physiology 98(6): 2137-2146.	NO	Duplicate records removed
Gustafsson, T., et al. (2005). "VEGF-A splice variants and related receptor expression in human skeletal muscle following submaximal exercise." Journal of Applied Physiology 98(6): 2137-2146.	NO	Duplicate records removed
Gustafsson, T., et al. (2005). "VEGF-A splice variants and related receptor expression in human skeletal muscle following submaximal exercise." J Appl Physiol (1985) 98(6): 2137-2146.	NO	Records removed for other reasons
gvrmm, R. B. R. (2019). "Effects of Occlusion Exercise on blood pressure in patients with Knee Arthrosis." https://trialsearch.who.int/Trial2.aspx?TrialID=RBR-7gvrmm.	NO	Records removed for other reasons
INTERVENTION: Behavioural Exercise This is a cross‐over design (the participants will perform all experimental conditions).The 4 conditions will be performed in a randomized fashion, in a period between 14‐28 days. Experimental condition: 16 women with knee ostearthritis will perform 4 sets of the leg press 45 and leg extension exercises in the following way (each condition will be performed in a…	NO	Records marked as ineligible by automation tools
Hackney, K. J., et al. (2016). "Blood Flow Restricted Exercise Compared to High Load Resistance Exercise During Unloading." Aerospace Medicine and Human Performance 87(8): 688-696.	NO	Duplicate records removed
Hackney, K. J., et al. (2016). "Blood flow restricted exercise compared to high load resistance exercise during unloading." Aerospace Medicine and Human Performance 87(8): 688-696.	NO	Records removed for other reasons
Hackney, K. J., et al. (2016). "Blood Flow Restricted Exercise Compared to High Load Resistance Exercise During Unloading." Aerospace Medicine and Human Performance 87(8): 688-696.	NO	Duplicate records removed
Hackney, K. J., et al. (2016). "Blood Flow Restricted Exercise Compared to High Load Resistance Exercise During Unloading." Aerosp Med Hum Perform 87(8): 688-696.	NO	Records removed for other reasons
Hadamus, A., et al. (2023). "Usage of the tissue flossing and occlusion bands during warm-up have negative impact on muscle strength." Gait and Posture 106: S74-S75.	NO	Records removed for other reasons
Haddad, F. S. (2024). "Thank you for an excellent 2024." Bone and Joint Journal 106-B(12): 1361-1362.	NO	Duplicate records removed
Haddad, F. S. (2024). "Thank you for an excellent 2024." Bone and Joint Journal 106-B(12): 1361-1362.	NO	Duplicate records removed
Haddock, B., et al. (2020). "Physiological responses of human skeletal muscle to acute blood flow restricted exercise assessed by multimodal MRI." Journal of Applied Physiology 129(4): 748-759.	NO	Duplicate records removed
Haddock, B., et al. (2020). "Physiological responses of human skeletal muscle to acute blood flow restricted exercise assessed by multimodal MRI." Journal of Applied Physiology 129(4): 748-759.	NO	Duplicate records removed
Haddock, B., et al. (2020). "Physiological responses of human skeletal muscle to acute blood flow restricted exercise assessed by multimodal MRI." Journal of applied physiology (Bethesda, Md. : 1985) 129(4): 748-759.	NO	Records marked as ineligible by automation tools
Haddock, B., et al. (2020). "Physiological responses of human skeletal muscle to acute blood flow restricted exercise assessed by multimodal MRI." J Appl Physiol (1985) 129(4): 748-759.	NO	Records excluded Reviews Records excluded due to poor experimental designcommentaries and animal
Haddock, B., et al. (2021). "Exercise-induced fluid shifts are distinct to exercise mode and intensity: a comparison of blood flow-restricted and free-flow resistance exercise." Journal of applied physiology (Bethesda, Md. : 1985) 130(6): 1822‐1835.	NO	Records removed for other reasons
Haddock, B., et al. (2021). "Exercise-induced fluid shifts are distinct to exercise mode and intensity: a comparison of blood flow-restricted and free-flow resistance exercise." Journal of applied physiology (Bethesda, Md. : 1985) 130(6): 1822-1835.	NO	Records removed for other reasons
Haddock, B., et al. (2021). "Exercise-induced fluid shifts are distinct to exercise mode and intensity: a comparison of blood flow-restricted and free-flow resistance exercise." Journal of Applied Physiology 130(6): 1822-1835.	NO	Duplicate records removed
Haddock, B., et al. (2021). "Exercise-induced fluid shifts are distinct to exercise mode and intensity: a comparison of blood flow-restricted and free-flow resistance exercise." Journal of Applied Physiology 130(6): 1822-1835.	NO	Duplicate records removed
Haddock, B., et al. (2021). "Exercise-induced fluid shifts are distinct to exercise mode and intensity: a comparison of blood flow-restricted and free-flow resistance exercise." J Appl Physiol (1985) 130(6): 1822-1835.	NO	Records removed for other reasons
Hammert, W. B., et al. (2024). "Blood flow restriction training attenuates changes in local muscle endurance: At odds with previous work?" Experimental physiology 109(8): 1395-1398.	NO	Duplicate records removed
Hammert, W. B., et al. (2024). "Blood flow restriction training attenuates changes in local muscle endurance: At odds with previous work?" Experimental physiology 109(8): 1395-1398.	NO	Duplicate records removed
Hansen, S. K., et al. (2020). "Effects of alternating blood flow restricted training and heavy-load resistance training on myofiber morphology and mechanical muscle function." Journal of applied physiology (Bethesda, Md. : 1985) 128(6): 1523‐1532.	NO	Records removed for other reasons
Hansen, S. K., et al. (2020). "Effects of alternating blood flow restricted training and heavy-load resistance training on myofiber morphology and mechanical muscle function." Journal of applied physiology (Bethesda, Md. : 1985) 128(6): 1523-1532.	NO	Records removed for other reasons
Hansen, S. K., et al. (2020). "Effects of alternating blood flow restricted training and heavy-load resistance training on myofiber morphology and mechanical muscle function." Journal of Applied Physiology 128(6): 1523-1532.	NO	Duplicate records removed
Hansen, S. K., et al. (2020). "Effects of alternating blood flow restricted training and heavy-load resistance training on myofiber morphology and mechanical muscle function." J Appl Physiol (1985) 128(6): 1523-1532.	NO	Records removed for other reasons
Hansen, S. K., et al. (2020). "Effects of alternating blood flow restricted training and heavy-load resistance training on myofiber morphology and mechanical muscle function." Journal of Applied Physiology 128(6): 1523-1532.	NO	Duplicate records removed
Hariramani, M., et al. (2024). "A scoping review on outcomes, interventions and cuff parameters for blood flow restriction training in the treatment of knee osteoarthritis." Advances in Rehabilitation 38(1): 52-62.	NO	Duplicate records removed
Hariramani, M., et al. (2024). "A scoping review on outcomes, interventions and cuff parameters for blood flow restriction training in the treatment of knee osteoarthritis." Advances in Rehabilitation 38(1): 52-62.	NO	Duplicate records removed
Harper, S. A., et al. (2019). "Blood-flow restriction resistance exercise for older adults with knee osteoarthritis: A pilot randomized clinical trial." Journal of Clinical Medicine 8(2).	NO	Duplicate records removed
Harper, S. A., et al. (2019). "Blood-flow restriction resistance exercise for older adults with knee osteoarthritis: A pilot randomized clinical trial." Journal of Clinical Medicine 8(2).	NO	Duplicate records removed
Harper, S. A., et al. (2019). "Blood-Flow Restriction Resistance Exercise for Older Adults with Knee Osteoarthritis: A Pilot Randomized Clinical Trial." Journal of Clinical Medicine 8(2).	NO	Records removed for other reasons
Harper, S. A., et al. (2019). "Blood-Flow Restriction Resistance Exercise for Older Adults with Knee Osteoarthritis: A Pilot Randomized Clinical Trial." J Clin Med 8(2).	NO	Records marked as ineligible by automation tools
Harper, S. A., et al. (2019). "Blood-flow restriction resistance exercise for older adults with knee osteoarthritis: a pilot randomized clinical trial." Journal of Clinical Medicine 8(2).	NO	Records marked as ineligible by automation tools
Hasan, B. B. and R. J. Awed (2024). "Blood Flow Restriction Exercises (BFR) an Effect on Strength Rehabilitation and Muscle Atrophy for Patients with Multiple Femur Fractures Aged 40-50 Years." International Journal of Disabilities Sports and Health Sciences 7(1): 86-93.	NO	Records removed for other reasons
Hasegawa, M. E., et al. (2023). "Update on Current Concepts of Blood Flow Restriction in the Perioperative Period of Anterior Cruciate Ligament Reconstruction." Orthopedics 46: e333-e340.	NO	Duplicate records removed
Hasegawa, M. E., et al. (2023). "Update on Current Concepts of Blood Flow Restriction in the Perioperative Period of Anterior Cruciate Ligament Reconstruction." Orthopedics 46: e333-e340.	NO	Duplicate records removed
Hasegawa, M. E., et al. (2023). "Update on Current Concepts of Blood Flow Restriction in the Perioperative Period of Anterior Cruciate Ligament Reconstruction." Orthopedics 46(6): E333-E340.	NO	Records removed for other reasons
Haycock, B. B. (2018). Will Matching Occlusion Time for Continuous and Intermittent Restricted-Blood-Flow Exercise Result in Similar Muscle Hypertrophy and Strength Adaptations?	NO	Records removed for other reasons
Hayhurst, D., et al. (2022). "Integrating blood flow restriction with low-load resistance exercise in a UK specialist military primary care rehabilitation facility." Bmj Military Health 168(4): 329-330.	NO	Duplicate records removed
Hayhurst, D., et al. (2022). "Integrating blood flow restriction with low-load resistance exercise in a UK specialist military primary care rehabilitation facility." Bmj Military Health 168(4): 329-330.	NO	Duplicate records removed
Hayhurst, D., et al. (2022). "Integrating blood flow restriction with low-load resistance exercise in a UK specialist military primary care rehabilitation facility." BMJ Mil Health 168(4): 329-330.	NO	Records excluded Reviews Records excluded due to poor experimental designcommentaries and animal
He, J., et al. (2023). "BLOOD FLOW RESTRICTION THERAPY APPLIED TO SPORTS TRAINING." REVISTA BRASILEIRA DE MEDICINA DO ESPORTE 29.	NO	Duplicate records removed
He, J., et al. (2023). "BLOOD FLOW RESTRICTION THERAPY APPLIED TO SPORTS TRAINING." REVISTA BRASILEIRA DE MEDICINA DO ESPORTE 29.	NO	Duplicate records removed
He, J., et al. (2025). "Credibility of Blood Flow Restriction Training in Patients With Knee Osteoarthritis: A Systematic Review and Meta-analysis." Orthopaedic journal of sports medicine 13(2).	NO	Duplicate records removed
He, J., et al. (2025). "Credibility of Blood Flow Restriction Training in Patients With Knee Osteoarthritis: A Systematic Review and Meta-analysis." Orthopaedic journal of sports medicine 13(2).	NO	Duplicate records removed
He, J., et al. (2025). "Credibility of Blood Flow Restriction Training in Patients With Knee Osteoarthritis: A Systematic Review and Meta-analysis." Orthopaedic journal of sports medicine 13(2).	NO	Duplicate records removed
He, J., et al. (2025). "Credibility of Blood Flow Restriction Training in Patients With Knee Osteoarthritis: A Systematic Review and Meta-analysis." Orthop J Sports Med 13(2): 23259671241300145.	NO	Records removed for other reasons
Head, P., et al. (2015). "Effect of practical blood flow restriction training during bodyweight exercise on muscular strength, hypertrophy and function in adults: A randomised controlled trial." International journal of therapy and rehabilitation 22(6): 263-271.	NO	Records removed for other reasons
Head, P., et al. (2019). "Acute effects of neuromuscular electrical stimulation combined with varying degrees of blood flow restriction on muscular, cardiovascular and perceptual variables." Physiotherapy (United Kingdom) 105: e110‐e111.	NO	Records marked as ineligible by automation tools
Head, P., et al. (2019). "Acute effects of neuromuscular electrical stimulation combined with varying degrees of blood flow restriction on muscular, cardiovascular and perceptual variables." Physiotherapy (United Kingdom) 105: e110-e111.	NO	Reason Inconsistent interventions or treatments
Head, P., et al. (2021). "Acute Neuromuscular Electrical Stimulation (NMES) With Blood Flow Restriction: The Effect of Restriction Pressures." Journal of sport rehabilitation 30(3): 375-383.	NO	Records marked as ineligible by automation tools
Heitkamp, H. C. (2015). "Training with blood flow restriction. Mechanisms, gain in strength and safety." The Journal of sports medicine and physical fitness 55(5): 446-456.	NO	Records removed for other reasons
Heitkamp, H. C. (2015). "Training with blood flow restriction. Mechanisms, gain in strength and Safety." Journal of sports medicine and physical fitness 55(5): 446-456.	NO	Records removed for other reasons
Heitkamp, H. C. (2015). "Training with blood flow restriction. Mechanisms, gain in strength and safety." Journal of sports medicine and physical fitness 55(5): 446-456.	NO	Records removed for other reasons
Heitkamp, H. C. (2015). "Training with blood flow restriction. Mechanisms, gain in strength and safety." J Sports Med Phys Fitness 55(5): 446-456.	NO	Records removed for other reasons
Helge, J. W., et al. (2007). "Muscle metabolism during graded quadriceps exercise in man." Journal of physiology 581(3): 1247-1258.	NO	Duplicate records removed
Helge, J. W., et al. (2007). "Muscle metabolism during graded quadriceps exercise in man." Journal of physiology 581(3): 1247-1258.	NO	Duplicate records removed
Helge, J. W., et al. (2007). "Muscle metabolism during graded quadriceps exercise in man." Journal of physiology 581(3): 1247-1258.	NO	Duplicate records removed
Helge, J. W., et al. (2007). "Muscle metabolism during graded quadriceps exercise in man." Journal of Physiology-London 581(3): 1247-1258.	NO	Records excluded Reviews Records excluded due to poor experimental designcommentaries and animal
Helge, J. W., et al. (2007). "Muscle metabolism during graded quadriceps exercise in man." J Physiol 581(Pt 3): 1247-1258.	NO	Records marked as ineligible by automation tools
Herman, Z. J., et al. (2024). "'Real world' clinical implementation of blood flow restriction therapy does not increase quadriceps strength after quadriceps tendon autograft ACL reconstruction." KNEE SURGERY SPORTS TRAUMATOLOGY ARTHROSCOPY 32(8): 1953-1960.	NO	Records removed for other reasons
Him, K. S., et al. (2024). "Application of Blood Flow Restriction Exercise in Knee Patients: Current Concepts Review." The Korea Journal of Sports Medicine 42(3): 165-175.	NO	Records removed for other reasons
Hironaga, O., et al. (2020). "Effects of Low Intensity Resistance Exercise under Kaatsu Condition on Skeletal Muscle Size and Its Safety inCardiovascular Surgery Patients." Circulation 142(SUPPL 3).	NO	Records removed for other reasons
Hironaga, O., et al. (2020). "Y Effects of Low Intensity Resistance Exercise Under Kaatsu Condition on Skeletal Muscle Size and Its Safety inCardiovascular Surgery Patients." Circulation 142.	NO	Records removed for other reasons
Hody, S., et al. (2017). "Effect of a failure vs. a submaximal low-load blood flow restriction training protocol on Heat-Shock Protein responses." Acta physiologica (Oxford, England) 219: 30.	NO	Reason Inconsistent interventions or treatments
Hody, S., et al. (2017). "Effect of a failure vs. a submaximal low-load blood flow restriction training protocol on Heat-Shock Protein responses." ACTA PHYSIOLOGICA 219: 30.	NO	Records removed for other reasons
Hogsholt, M., et al. (2022). "Exercise With Low-Loads and Concurrent Partial Blood Flow Restriction Combined With Patient Education in Females Suffering From Gluteal Tendinopathy: A Feasibility Study." FRONTIERS IN SPORTS AND ACTIVE LIVING 4.	NO	Records removed for other reasons
Høgsholt, M., et al. (2022). "Exercise With Low-Loads and Concurrent Partial Blood Flow Restriction Combined With Patient Education in Females Suffering From Gluteal Tendinopathy: A Feasibility Study." FRONTIERS IN SPORTS AND ACTIVE LIVING 4.	NO	Records marked as ineligible by automation tools
Høgsholt, M., et al. (2022). "Exercise With Low-Loads and Concurrent Partial Blood Flow Restriction Combined With Patient Education in Females Suffering From Gluteal Tendinopathy: A Feasibility Study." Front Sports Act Living 4: 881054.	NO	Records marked as ineligible by automation tools
Holden, M. A., et al. (2023). "Osteoarthritis year in review 2022: rehabilitation." Osteoarthritis and cartilage 31(2): 177-186.	NO	Duplicate records removed
Holden, M. A., et al. (2023). "Osteoarthritis year in review 2022: rehabilitation." Osteoarthritis and cartilage 31(2): 177-186.	NO	Duplicate records removed
Holden, M. A., et al. (2023). "Osteoarthritis year in review 2022: rehabilitation." Osteoarthritis and cartilage 31(2): 177-186.	NO	Duplicate records removed
Holden, M. A., et al. (2023). "Osteoarthritis year in review 2022: rehabilitation." Osteoarthritis Cartilage 31(2): 177-186.	NO	Records removed for other reasons
Hong, Q. M., et al. (2024). "Intermittent blood flow restriction with low-load resistance training for older adults with knee osteoarthritis: a randomized, controlled, non-inferiority trial protocol." Trials 25(1): 352.	NO	Duplicate records removed
Hong, Q. M., et al. (2024). "Intermittent blood flow restriction with low-load resistance training for older adults with knee osteoarthritis: a randomized, controlled, non-inferiority trial protocol." Trials 25(1).	NO	Records removed for other reasons
Hong, Q. M., et al. (2024). "Intermittent blood flow restriction with low-load resistance training for older adults with knee osteoarthritis: a randomized, controlled, non-inferiority trial protocol." Trials 25(1): 352.	NO	Duplicate records removed
Hong, Q.-M., et al. (2024). "Intermittent blood flow restriction with low-load resistance training for older adults with knee osteoarthritis: a randomized, controlled, non-inferiority trial protocol." Trials 25(1).	NO	Records removed for other reasons
Hoon, M. W., et al. (2015). "The effect of nitrate supplementation on muscle contraction in healthy adults." European journal of sport science 15(8): 712‐719.	NO	Records removed for other reasons
Hoon, M. W., et al. (2015). "The effect of nitrate supplementation on muscle contraction in healthy adults." European journal of sport science 15(8): 712-719.	NO	Duplicate records removed
Hoon, M. W., et al. (2015). "The effect of nitrate supplementation on muscle contraction in healthy adults." European journal of sport science 15(8): 712-719.	NO	Duplicate records removed
Hoon, M. W., et al. (2015). "The effect of nitrate supplementation on muscle contraction in healthy adults." European journal of sport science 15(8): 712-719.	NO	Duplicate records removed
Hoon, M. W., et al. (2015). "The effect of nitrate supplementation on muscle contraction in healthy adults." Eur J Sport Sci 15(8): 712-719.	NO	Records marked as ineligible by automation tools
Horiuchi, M., et al. (2018). "Jump training with blood flow restriction has no effect on jump performance." Biology of sport 35(4): 343-348.	NO	Duplicate records removed
Horiuchi, M., et al. (2018). "Jump training with blood flow restriction has no effect on jump performance." Biology of sport 35(4): 343-348.	NO	Duplicate records removed
Horiuchi, M., et al. (2018). "Jump training with blood flow restriction has no effect on jump performance." Biol Sport 35(4): 343-348.	NO	Records removed for other reasons
Horiuchi, M., et al. (2023). "The effect of four weeks blood flow restricted resistance training on macro- and micro-vascular function in healthy, young men." European journal of applied physiology 123(10): 2179‐2189.	NO	Records removed for other reasons
Horiuchi, M., et al. (2023). "The effect of four weeks blood flow restricted resistance training on macro- and micro-vascular function in healthy, young men." European journal of applied physiology 123(10): 2179-2189.	NO	Duplicate records removed
Horiuchi, M., et al. (2023). "The effect of four weeks blood flow restricted resistance training on macro- and micro-vascular function in healthy, young men." European journal of applied physiology 123(10): 2179-2189.	NO	Duplicate records removed
Horiuchi, M., et al. (2023). "The effect of four weeks blood flow restricted resistance training on macro- and micro-vascular function in healthy, young men." European journal of applied physiology 123(10): 2179-2189.	NO	Duplicate records removed
Horiuchi, M., et al. (2023). "The effect of four weeks blood flow restricted resistance training on macro- and micro-vascular function in healthy, young men." Eur J Appl Physiol 123(10): 2179-2189.	NO	Records removed for other reasons
hqbmf, R. B. R. (2016). "Effects of two types of weight training: traditional and blood flow restriction on the strength, power, muscle mass and performance in daily activities in the elderly." https://trialsearch.who.int/Trial2.aspx?TrialID=RBR-4hqbmf.	NO	Records marked as ineligible by automation tools
Hu, C., et al. (2023). "Effectiveness of blood flow restriction versus traditional weight-bearing training in rehabilitation of knee osteoarthritis patients with MASLD: a multicenter randomized controlled trial." Frontiers in Endocrinology 14: 1220758.	NO	Records removed for other reasons
Hu, C., et al. (2023). "Effectiveness of blood flow restriction versus traditional weight-bearing training in rehabilitation of knee osteoarthritis patients with MASLD: a multicenter randomized controlled trial." Frontiers in Endocrinology 14.	NO	Duplicate records removed
Hu, C., et al. (2023). "Effectiveness of blood flow restriction versus traditional weight-bearing training in rehabilitation of knee osteoarthritis patients with MASLD: a multicenter randomized controlled trial." Frontiers in Endocrinology 14.	NO	Duplicate records removed
Hu, C., et al. (2023). "Effectiveness of blood flow restriction versus traditional weight-bearing training in rehabilitation of knee osteoarthritis patients with MASLD: a multicenter randomized controlled trial." Frontiers in Endocrinology 14.	NO	Duplicate records removed
Hu, C., et al. (2023). "Effectiveness of blood flow restriction versus traditional weight-bearing training in rehabilitation of knee osteoarthritis patients with MASLD: a multicenter randomized controlled trial." Front Endocrinol (Lausanne) 14: 1220758.	NO	Records removed for other reasons
Huang, C.-Y. (2024). not available.	NO	Records removed for other reasons
Huang, C.-Y., et al. (2023). "Effect Of Low Load Functional Training Combined With Blood Flow Restriction In Patients With Knee Osteoarthritis." Medicine & Science in Sports & Exercise 55(9): 435-435.	NO	Records marked as ineligible by automation tools
Huang, J. and H.-Y. Park (2024). "Effect of blood flow restriction with low-intensity resistance training in patients with osteoarthritis and rheumatoid arthritis: a systematic review and meta-analysis based on randomized controlled trials." Physical activity and nutrition 28(1): 7-19.	NO	Records removed for other reasons
Huang, J. and H. Y. Park (2024). "Effect of blood flow restriction with low-intensity resistance training in patients with osteoarthritis and rheumatoid arthritis: a systematic review and meta-analysis based on randomized controlled trials." Physical activity and nutrition 28(1): 7-19.	NO	Records removed for other reasons
Huang, J. and H. Y. Park (2024). "Effect of blood flow restriction with low-intensity resistance training in patients with osteoarthritis and rheumatoid arthritis: a systematic review and meta-analysis based on randomized controlled trials." Phys Act Nutr 28(1): 7-19.	NO	Records removed for other reasons
Hughes, L., et al. (2021). "Aerobic exercise with blood flow restriction causes local and systemic hypoalgesia and increases circulating opioid and endocannabinoid levels." Journal of Applied Physiology 131(5): 1460-1468.	NO	Records removed for other reasons
Hughes, L., et al. (2018). "Comparison of the acute perceptual and blood pressure response to heavy load and light load blood flow restriction resistance exercise in anterior cruciate ligament reconstruction patients and non-injured populations." Physical Therapy in Sport 33: 54‐61.	NO	Records removed for other reasons
Hughes, L., et al. (2018). "Comparison of the acute perceptual and blood pressure response to heavy load and light load blood flow restriction resistance exercise in anterior cruciate ligament reconstruction patients and non-injured populations." Physical Therapy in Sport 33: 54-61.	NO	Duplicate records removed
Hughes, L., et al. (2018). "Comparison of the acute perceptual and blood pressure response to heavy load and light load blood flow restriction resistance exercise in anterior cruciate ligament reconstruction patients and non-injured populations." Physical Therapy in Sport 33: 54-61.	NO	Duplicate records removed
Hughes, L., et al. (2018). "Comparison of the acute perceptual and blood pressure response to heavy load and light load blood flow restriction resistance exercise in anterior cruciate ligament reconstruction patients and non-injured populations." Physical Therapy in Sport 33: 54-61.	NO	Duplicate records removed
Hughes, L., et al. (2018). "Comparison of the acute perceptual and blood pressure response to heavy load and light load blood flow restriction resistance exercise in anterior cruciate ligament reconstruction patients and non-injured populations." Phys Ther Sport 33: 54-61.	NO	Records removed for other reasons
Hughes, L., et al. (2017). "Blood flow restriction training in clinical musculoskeletal rehabilitation: a systematic review and meta-analysis." British journal of sports medicine 51(13): 1003-1011.	NO	Records removed for other reasons
Hughes, L., et al. (2017). "Blood flow restriction training in clinical musculoskeletal rehabilitation: A systematic review and meta-analysis." British journal of sports medicine 51(13): 1003-1011.	NO	Records removed for other reasons
Hughes, L., et al. (2017). "Blood flow restriction training in clinical musculoskeletal rehabilitation: a systematic review and meta-analysis." British journal of sports medicine 51(13): 1003-U1041.	NO	Records removed for other reasons
Hughes, L., et al. (2017). "Blood flow restriction training in clinical musculoskeletal rehabilitation: a systematic review and meta-analysis." Br J Sports Med 51(13): 1003-1011.	NO	Records removed for other reasons
Hughes, L. and S. D. Patterson (2019). "Low intensity blood flow restriction exercise: Rationale for a hypoalgesia effect." Medical Hypotheses 132.	NO	Duplicate records removed
Hughes, L. and S. D. Patterson (2019). "Low intensity blood flow restriction exercise: Rationale for a hypoalgesia effect." Medical Hypotheses 132.	NO	Duplicate records removed
Hughes, L. and S. D. Patterson (2019). "Low intensity blood flow restriction exercise: Rationale for a hypoalgesia effect." Medical Hypotheses 132.	NO	Duplicate records removed
Hughes, L. and S. D. Patterson (2020). "The effect of blood flow restriction exercise on exercise-induced hypoalgesia and endogenous opioid and endocannabinoid mechanisms of pain modulation." Journal of Applied Physiology 128(4): 914-924.	NO	Records marked as ineligible by automation tools
Hughes, L., et al. (2019). "Examination of the comfort and pain experienced with blood flow restriction training during post-surgery rehabilitation of anterior cruciate ligament reconstruction patients: a UK National Health Service trial." Physical Therapy in Sport 39: 90‐98.	NO	Records removed for other reasons
Objective: Examine the comfort and pain experienced with blow flow restriction resistance training (BFR‐RT) compared to standard care heavy load resistance training (HL‐RT) during anterior cruciate ligament reconstruction (ACLR) patient rehabilitation. Design: Randomised controlled trial. Setting: United Kingdom National Health Service. Participants: Twenty eight patients undergoing unilateral AC…	NO	Records removed for other reasons
Hughes, L., et al. (2019). "Examination of the comfort and pain experienced with blood flow restriction training during post-surgery rehabilitation of anterior cruciate ligament reconstruction patients: A UK National Health Service trial." Physical Therapy in Sport 39: 90-98.	NO	Duplicate records removed
Objective: Examine the comfort and pain experienced with blow flow restriction resistance training (BFR-RT) compared to standard care heavy load resistance training (HL-RT) during anterior cruciate ligament reconstruction (ACLR) patient rehabilitation. Design: Randomised controlled trial. Setting: United Kingdom National Health Service. Participants: Twenty eight patients undergoing unilateral AC…	NO	Records excluded Reviews Records excluded due to poor experimental designcommentaries and animal
Hughes, L., et al. (2019). "Examination of the comfort and pain experienced with blood flow restriction training during post-surgery rehabilitation of anterior cruciate ligament reconstruction patients: A UK National Health Service trial." Physical Therapy in Sport 39: 90-98.	NO	Duplicate records removed
Hughes, L., et al. (2019). "Examination of the comfort and pain experienced with blood flow restriction training during post-surgery rehabilitation of anterior cruciate ligament reconstruction patients: A UK National Health Service trial." Physical Therapy in Sport 39: 90-98.	NO	Duplicate records removed
Hughes, L., et al. (2019). "Examination of the comfort and pain experienced with blood flow restriction training during post-surgery rehabilitation of anterior cruciate ligament reconstruction patients: A UK National Health Service trial." Phys Ther Sport 39: 90-98.	NO	Records excluded Reviews Records excluded due to poor experimental designcommentaries and animal
OBJECTIVE: Examine the comfort and pain experienced with blow flow restriction resistance training (BFR-RT) compared to standard care heavy load resistance training (HL-RT) during anterior cruciate ligament reconstruction (ACLR) patient rehabilitation. DESIGN: Randomised controlled trial. SETTING: United Kingdom National Health Service. PARTICIPANTS: Twenty eight patients undergoing unilateral AC…	NO	Records excluded Reviews Records excluded due to poor experimental designcommentaries and animal
Hughes, L., et al. (2019). "Comparing the Effectiveness of Blood Flow Restriction and Traditional Heavy Load Resistance Training in the Post-Surgery Rehabilitation of Anterior Cruciate Ligament Reconstruction Patients: a UK National Health Service Randomised Controlled Trial." Sports medicine (Auckland, N.Z.) 49(11): 1787‐1805.	NO	Records marked as ineligible by automation tools
Hughes, L., et al. (2019). "Comparing the Effectiveness of Blood Flow Restriction and Traditional Heavy Load Resistance Training in the Post-Surgery Rehabilitation of Anterior Cruciate Ligament Reconstruction Patients: A UK National Health Service Randomised Controlled Trial." Sports Medicine 49(11): 1787-1805.	NO	Records removed for other reasons
Hughes, L., et al. (2019). "Comparing the Effectiveness of Blood Flow Restriction and Traditional Heavy Load Resistance Training in the Post-Surgery Rehabilitation of Anterior Cruciate Ligament Reconstruction Patients: A UK National Health Service Randomised Controlled Trial." Sports medicine (Auckland, N.Z.) 49(11): 1787-1805.	NO	Records removed for other reasons
Hughes, L., et al. (2019). "Comparing the Effectiveness of Blood Flow Restriction and Traditional Heavy Load Resistance Training in the Post-Surgery Rehabilitation of Anterior Cruciate Ligament Reconstruction Patients: A UK National Health Service Randomised Controlled Trial." Sports Medicine 49(11): 1787-1805.	NO	Records removed for other reasons
Hughes, L., et al. (2019). "Comparing the Effectiveness of Blood Flow Restriction and Traditional Heavy Load Resistance Training in the Post-Surgery Rehabilitation of Anterior Cruciate Ligament Reconstruction Patients: A UK National Health Service Randomised Controlled Trial." Sports Med 49(11): 1787-1805.	NO	Records marked as ineligible by automation tools
Hughes, L., et al. (2018). "Blood flow restriction training in rehabilitation following anterior cruciate ligament reconstructive surgery: A review." Techniques in Orthopaedics 33(2): 106-113.	NO	Records marked as ineligible by automation tools
Hughes, L., et al. (2018). Blood flow restriction training in rehabilitation following anterior cruciate ligament reconstructive surgery: A review. Techniques in Orthopaedics.	NO	Records removed for other reasons
Humes, C., et al. (2020). "Blood flow restriction and its function in postoperative anterior cruciate ligament reconstruction therapy: Expert opinion." Archives of Bone and Joint Surgery 8(5): 570-574.	NO	Duplicate records removed
Humes, C., et al. (2020). "Blood flow restriction and its function in postoperative anterior cruciate ligament reconstruction therapy: Expert opinion." Archives of Bone and Joint Surgery 8(5): 570-574.	NO	Duplicate records removed
Humes, C., et al. (2020). "Blood Flow Restriction and Its Function in Post-Operative Anterior Cruciate Ligament Reconstruction Therapy: Expert Opinion." Archives of Bone and Joint Surgery-Abjs 8(5): 570-574.	NO	Records removed for other reasons
Humes, C., et al. (2020). "Blood Flow Restriction and Its Function in Post-Operative Anterior Cruciate Ligament Reconstruction Therapy: Expert Opinion." Arch Bone Jt Surg 8(5): 570-574.	NO	Records removed for other reasons
Hunter, S. K. C. S. (2022). "Mechanisms of Fatigability and the Protective Effects of Exercise in People with Diabetes."	NO	Duplicate records removed
Hunter, S. K. C. S. (2022). "Mechanisms of Fatigability and the Protective Effects of Exercise in People with Diabetes."	NO	Duplicate records removed
Husmann, F., et al. (2018). "Impact of Blood Flow Restriction Exercise on Muscle Fatigue Development and Recovery." Medicine and Science in Sports and Exercise 50(3): 436-446.	NO	Duplicate records removed
Husmann, F., et al. (2018). "Impact of Blood Flow Restriction Exercise on Muscle Fatigue Development and Recovery." Medicine and Science in Sports and Exercise 50(3): 436-446.	NO	Duplicate records removed
Husmann, F., et al. (2018). "Impact of Blood Flow Restriction Exercise on Muscle Fatigue Development and Recovery." Medicine and Science in Sports and Exercise 50(3): 436-446.	NO	Duplicate records removed
Husmann, F., et al. (2018). "Impact of Blood Flow Restriction Exercise on Muscle Fatigue Development and Recovery." Med Sci Sports Exerc 50(3): 436-446.	NO	Records removed for other reasons
Hutchinson, I. D. and S. A. Rodeo (2022). "The Current Role of Biologics for Meniscus Injury and Treatment." Current reviews in musculoskeletal medicine 15(6): 456-464.	NO	Duplicate records removed
Hutchinson, I. D. and S. A. Rodeo (2022). "The Current Role of Biologics for Meniscus Injury and Treatment." Current reviews in musculoskeletal medicine 15(6): 456-464.	NO	Duplicate records removed
Hylden, C., et al. (2015). "Blood flow restriction rehabilitation for extremity weakness: a case series." Journal of special operations medicine : a peer reviewed journal for SOF medical professionals 15(1): 50-56.	NO	Duplicate records removed
Hylden, C., et al. (2015). "Blood flow restriction rehabilitation for extremity weakness: a case series." Journal of special operations medicine : a peer reviewed journal for SOF medical professionals 15(1): 50-56.	NO	Duplicate records removed
Hylden, C., et al. (2015). "Blood flow restriction rehabilitation for extremity weakness: a case series." Journal of special operations medicine : a peer reviewed journal for SOF medical professionals 15(1): 50-56.	NO	Duplicate records removed
Hylden, C., et al. (2015). "Blood flow restriction rehabilitation for extremity weakness: a case series." J Spec Oper Med 15(1): 50-56.	NO	Records marked as ineligible by automation tools
Ilett, M. J., et al. (2019). "The Effects of Restriction Pressures on the Acute Responses to Blood Flow Restriction Exercise." Frontiers in Physiology 10.	NO	Reason Insufficient data Reason
Ilett, M. J., et al. (2019). "The effects of restriction pressures on the acute responses to blood flow restriction exercise." Frontiers in Physiology 10(AUG).	NO	Duplicate records removed
Ilett, M. J., et al. (2019). "The effects of restriction pressures on the acute responses to blood flow restriction exercise." Frontiers in Physiology 10(AUG).	NO	Duplicate records removed
Ilett, M. J., et al. (2019). "The Effects of Restriction Pressures on the Acute Responses to Blood Flow Restriction Exercise." Front Physiol 10: 1018.	NO	Records removed for other reasons
Inagaki, Y., et al. (2011). "Increase in serum growth hormone induced by electrical stimulation of muscle combined with blood flow restriction." European journal of applied physiology 111(11): 2715‐2721.	NO	Records removed for other reasons
Inagaki, Y., et al. (2011). "Increase in serum growth hormone induced by electrical stimulation of muscle combined with blood flow restriction." European journal of applied physiology 111(11): 2715-2721.	NO	Records removed for other reasons
Inagaki, Y., et al. (2011). "Increase in serum growth hormone induced by electrical stimulation of muscle combined with blood flow restriction." Eur J Appl Physiol 111(11): 2715-2721.	NO	Records removed for other reasons
Inagaki, Y., et al. (2011). "Increase in serum growth hormone induced by electrical stimulation of muscle combined with blood Xow restriction." European journal of applied physiology 111(11): 2715-2721.	NO	Duplicate records removed
Inagaki, Y., et al. (2011). "Increase in serum growth hormone induced by electrical stimulation of muscle combined with blood Xow restriction." European journal of applied physiology 111(11): 2715-2721.	NO	Duplicate records removed
Iodice, P., et al. (2020). "Slow-Speed Resistance Training Increases Skeletal Muscle Contractile Properties and Power Production Capacity in Elite Futsal Players." FRONTIERS IN SPORTS AND ACTIVE LIVING 2.	NO	Records excluded Reviews Records excluded due to poor experimental designcommentaries and animal
Ipavec, M., et al. (2019). "Efficiency of Pneumatic Tourniquet Cuff With Asymmetric Pressure Distribution at Rest and During Isometric Muscle Action." Journal of strength and conditioning research 33(9): 2570-2578.	NO	Records removed for other reasons
Ipavec, M., et al. (2019). "Efficiency of Pneumatic Tourniquet Cuff With Asymmetric Pressure Distribution at Rest and During Isometric Muscle Action." J Strength Cond Res 33(9): 2570-2578.	NO	Records removed for other reasons
Ipavec, M., et al. (2019). "EFFICIENCY OF PNEUMATIC TOURNIQUET CUFF WITH ASYMMETRIC PRESSURE DISTRIBUTION AT REST AND DURING ISOMETRIC MUSCLE ACTION." Journal of strength and conditioning research 33(9): 2570-2578.	NO	Duplicate records removed
Ipavec, M., et al. (2019). "EFFICIENCY OF PNEUMATIC TOURNIQUET CUFF WITH ASYMMETRIC PRESSURE DISTRIBUTION AT REST AND DURING ISOMETRIC MUSCLE ACTION." Journal of strength and conditioning research 33(9): 2570-2578.	NO	Duplicate records removed
Irct20131225015932N (2024). "The effects of Blood Flow Restriction training after total knee arthroplasty." https://trialsearch.who.int/Trial2.aspx?TrialID=IRCT20131225015932N20.	NO	Records removed for other reasons
Irct20180627040251N (2023). "Comparison the Effect of lower limb resistance exercises with and without blood flow restriction on muscle strength, balance, and knee proprioception, in people with patellofemoral pain syndrome." https://trialsearch.who.int/Trial2.aspx?TrialID=IRCT20180627040251N6.	NO	Records removed for other reasons
Irct20190717044238N (2024). "Effects of resistance training in patients after total knee replacement surgery." https://trialsearch.who.int/Trial2.aspx?TrialID=IRCT20190717044238N13.	NO	Records removed for other reasons
Irct20221120056548N (2023). "Effect of exercise, vitamin D supplementation on serum levels of alkaline phosphatase and reactive protein(crp)." https://trialsearch.who.int/Trial2.aspx?TrialID=IRCT20221120056548N5.	NO	Records marked as ineligible by automation tools
Irct20240414061483N (2024). "The effect of adding blood flow restriction to whole body vibration in the treatment of chronic ankle instability." https://trialsearch.who.int/Trial2.aspx?TrialID=IRCT20240414061483N1.	NO	Records marked as ineligible by automation tools
Irct20240603061996N (2024). "Effect of knee stabilization exercises with blood flow restriction on patellofemoral pain syndrome in bodybuilding athletes." https://trialsearch.who.int/Trial2.aspx?TrialID=IRCT20240603061996N1.	NO	Records removed for other reasons
Irct20240911063005N (2024). "Comparison of resistance exercises in water with and without blood flow restriction on people with knee osteoarthritis." https://trialsearch.who.int/Trial2.aspx?TrialID=IRCT20240911063005N1.	NO	Records removed for other reasons
Ishizaka, H., et al. (2019). "Blood flow restriction increases the neural activation of the knee extensors during very low-intensity leg extension exercise in cardiovascular patients: A pilot study." Journal of Clinical Medicine 8(8).	NO	Duplicate records removed
Ishizaka, H., et al. (2019). "Blood flow restriction increases the neural activation of the knee extensors during very low-intensity leg extension exercise in cardiovascular patients: A pilot study." Journal of Clinical Medicine 8(8).	NO	Duplicate records removed
Ishizaka, H., et al. (2019). "Blood Flow Restriction Increases the Neural Activation of the Knee Extensors During Very Low-Intensity Leg Extension Exercise in Cardiovascular Patients: A Pilot Study." Journal of Clinical Medicine 8(8).	NO	Records excluded Reviews Records excluded due to poor experimental designcommentaries and animal
Ishizaka, H., et al. (2019). "Blood Flow Restriction Increases the Neural Activation of the Knee Extensors During Very Low-Intensity Leg Extension Exercise in Cardiovascular Patients: A Pilot Study." J Clin Med 8(8).	NO	Records removed for other reasons
Isrctn (2017). "The effects of low-intensity blood flow restricted exercise on the clinical outcomes of young active adults following a 3-week in-patient rehabilitation programme." https://trialsearch.who.int/Trial2.aspx?TrialID=ISRCTN63585315.	NO	Records removed for other reasons
Isrctn (2021). "Low-intensity resistance training with moderate blood flow restriction appears safe and increases skeletal muscle strength and size in cardiovascular surgery patients: a pilot study." https://trialsearch.who.int/Trial2.aspx?TrialID=ISRCTN11180246.	NO	Records marked as ineligible by automation tools
Isrctn (2023). "Effects of blood flow restriction of the lower extremity on functional performance." https://trialsearch.who.int/Trial2.aspx?TrialID=ISRCTN92716243.	NO	Records removed for other reasons
Isrctn (2024). "Effect of blood-flow restriction on platelet-rich plasma composition." https://trialsearch.who.int/Trial2.aspx?TrialID=ISRCTN42221463.	NO	Records removed for other reasons
Isrctn (2024). "Effects of blood flow restriction training on muscle strength for elders." https://trialsearch.who.int/Trial2.aspx?TrialID=ISRCTN94656014.	NO	Reason Inconsistent interventions or treatments
Iversen, E., et al. (2016). "Intermittent blood flow restriction does not reduce atrophy following anterior cruciate ligament reconstruction." Journal of Sport and Health Science 5(1): 115‐118.	NO	Records excluded Reviews Records excluded due to poor experimental designcommentaries and animal
Iversen, E., et al. (2016). "Intermittent blood flow restriction does not reduce atrophy following anterior cruciate ligament reconstruction." Journal of Sport and Health Science 5(1): 115-118.	NO	Duplicate records removed
Iversen, E., et al. (2016). "Intermittent blood flow restriction does not reduce atrophy following anterior cruciate ligament reconstruction." Journal of Sport and Health Science 5(1): 115-118.	NO	Duplicate records removed
Iversen, E., et al. (2016). "Intermittent blood flow restriction does not reduce atrophy following anterior cruciate ligament reconstruction." Journal of Sport and Health Science 5(1): 115-118.	NO	Duplicate records removed
Iversen, E., et al. (2016). "Intermittent blood flow restriction does not reduce atrophy following anterior cruciate ligament reconstruction." J Sport Health Sci 5(1): 115-118.	NO	Records excluded Reviews Records excluded due to poor experimental designcommentaries and animal
Jack, R. A., et al. (2023). "Blood Flow Restriction Therapy Preserves Lower Extremity Bone and Muscle Mass After ACL Reconstruction." Sports health 15(3): 361‐371.	NO	Records removed for other reasons
Jack, R. A., et al. (2023). "Blood Flow Restriction Therapy Preserves Lower Extremity Bone and Muscle Mass After ACL Reconstruction." Sports health 15(3): 361-371.	NO	Duplicate records removed
Jack, R. A., et al. (2023). "Blood Flow Restriction Therapy Preserves Lower Extremity Bone and Muscle Mass After ACL Reconstruction." Sports health 15(3): 361-371.	NO	Duplicate records removed
Jack, R. A., et al. (2023). "Blood Flow Restriction Therapy Preserves Lower Extremity Bone and Muscle Mass After ACL Reconstruction." SPORTS HEALTH-A MULTIDISCIPLINARY APPROACH 15(3): 361-371.	NO	Records marked as ineligible by automation tools
Jack, R. A., 2nd, et al. (2023). "Blood Flow Restriction Therapy Preserves Lower Extremity Bone and Muscle Mass After ACL Reconstruction." Sports health 15(3): 361-371.	NO	Records removed for other reasons
Jacobs, E., et al. (2023). "Investigating the autoregulation of applied blood flow restriction training pressures in healthy, physically active adults: an intervention study evaluating acute training responses and safety." British journal of sports medicine 57(14): 914-+.	NO	Records removed for other reasons
Jacobs, E., et al. (2024). "Vascular occlusion for optimising the functional improvement in patients with knee osteoarthritis: a randomised controlled trial." Annals of the rheumatic diseases.	NO	Duplicate records removed
Jacobs, E., et al. (2024). "Vascular occlusion for optimising the functional improvement in patients with knee osteoarthritis: a randomised controlled trial." Annals of the rheumatic diseases.	NO	Duplicate records removed
Jacobs, E., et al. (2024). "Vascular occlusion for optimising the functional improvement in patients with knee osteoarthritis: a randomised controlled trial." Annals of the rheumatic diseases.	NO	Duplicate records removed
Jacobs, E., et al. (2025). "Vascular occlusion for optimising the functional improvement in patients with knee osteoarthritis: a randomised controlled trial." Annals of the rheumatic diseases 84(2): 341-350.	NO	Duplicate records removed
Jacobs, E., et al. (2025). "Vascular occlusion for optimising the functional improvement in patients with knee osteoarthritis: a randomised controlled trial." Annals of the rheumatic diseases 84(2): 341-350.	NO	Duplicate records removed
Jacobs, E., et al. (2025). "Vascular occlusion for optimising the functional improvement in patients with knee osteoarthritis: a randomised controlled trial." Annals of the rheumatic diseases 84(2): 341-350.	NO	Duplicate records removed
Jacobs, E., et al. (2025). "Vascular occlusion for optimising the functional improvement in patients with knee osteoarthritis: a randomised controlled trial." Ann Rheum Dis 84(2): 341-350.	NO	Records removed for other reasons
Jacobs, E., et al. (2024). "Blood Flow Restriction Exercise as a Novel Conservative Standard in Patients with Knee Osteoarthritis-A Narrative Review." Applied Sciences-Basel 14(14).	NO	Records removed for other reasons
Jacobs, E., et al. (2024). "Blood Flow Restriction Exercise as a Novel Conservative Standard in Patients with Knee Osteoarthritis—A Narrative Review." Applied Sciences (Switzerland) 14(14).	NO	Records removed for other reasons
Jakobsen, T. L., et al. (2022). "Blood flow restriction added to usual care exercise in patients with early weight bearing restrictions after cartilage or meniscus repair in the knee joint: a feasibility study." Journal of experimental orthopaedics 9(1).	NO	Duplicate records removed
Jakobsen, T. L., et al. (2022). Blood flow restriction added to usual care exercise in patients with early weight bearing restrictions after cartilage or meniscus repair in the knee joint: A feasibility study.	NO	Records removed for other reasons
Jakobsen, T. L., et al. (2022). "Blood flow restriction added to usual care exercise in patients with early weight bearing restrictions after cartilage or meniscus repair in the knee joint: a feasibility study." Journal of experimental orthopaedics 9(1).	NO	Duplicate records removed
Jakobsen, T. L., et al. (2022). "Blood flow restriction added to usual care exercise in patients with early weight bearing restrictions after cartilage or meniscus repair in the knee joint: a feasibility study." Journal of experimental orthopaedics 9(1).	NO	Duplicate records removed
Jakobsen, T. L., et al. (2022). "Blood flow restriction added to usual care exercise in patients with early weight bearing restrictions after cartilage or meniscus repair in the knee joint: a feasibility study." J Exp Orthop 9(1): 101.	NO	Records removed for other reasons
Jakobsgaard, J. E., et al. (2018). "Impact of blood flow-restricted bodyweight exercise on skeletal muscle adaptations." Clinical Physiology and Functional Imaging 38(6): 965-975.	NO	Duplicate records removed
Jakobsgaard, J. E., et al. (2018). "Impact of blood flow-restricted bodyweight exercise on skeletal muscle adaptations." Clinical Physiology and Functional Imaging 38(6): 965-975.	NO	Duplicate records removed
Jakobsgaard, J. E., et al. (2018). "Impact of blood flow-restricted bodyweight exercise on skeletal muscle adaptations." Clinical Physiology and Functional Imaging 38(6): 965-975.	NO	Duplicate records removed
Jakobsgaard, J. E., et al. (2018). "Impact of blood flow-restricted bodyweight exercise on skeletal muscle adaptations." Clin Physiol Funct Imaging.	NO	Records marked as ineligible by automation tools
James, A. and M. Jamali (2024). "A Retrospective Research Study of a Marathon Runner With Hip Pain." Clinical Journal of Sport Medicine 34(2): 201.	NO	Records excluded Reviews Records excluded due to poor experimental designcommentaries and animal
Jardim, R. A. C., et al. (2022). "Blood flow restriction with different load levels in patients with knee osteoarthritis: protocol of a randomized controlled trial." Trials 23(1): 41.	NO	Duplicate records removed
Jardim, R. A. C., et al. (2022). "Blood flow restriction with different load levels in patients with knee osteoarthritis: protocol of a randomized controlled trial." Trials 23(1).	NO	Duplicate records removed
Jardim, R. A. C., et al. (2022). "Blood flow restriction with different load levels in patients with knee osteoarthritis: protocol of a randomized controlled trial." Trials 23(1).	NO	Duplicate records removed
Jardim, R. A. C., et al. (2022). "Blood flow restriction with different load levels in patients with knee osteoarthritis: protocol of a randomized controlled trial." Trials 23(1): 41.	NO	Duplicate records removed
Jarosz, J., et al. (2023). "Effects of blood flow restriction on mechanical properties of the rectus femoris muscle at rest." Frontiers in Physiology 14.	NO	Records removed for other reasons
Jenkins, S. M., et al. (2022). "Rehabilitation After Anterior Cruciate Ligament Injury: Review of Current Literature and Recommendations." Current reviews in musculoskeletal medicine 15(3): 170-179.	NO	Duplicate records removed
Jenkins, S. M., et al. (2022). "Rehabilitation After Anterior Cruciate Ligament Injury: Review of Current Literature and Recommendations." Current reviews in musculoskeletal medicine 15(3): 170-179.	NO	Duplicate records removed
Jensen, K. Y., et al. (2019). "The immune system in sporadic inclusion body myositis patients is not compromised by blood-flow restricted exercise training." Arthritis Research and Therapy 21(1).	NO	Records removed for other reasons
Jensen, K. Y., et al. (2019). "The immune system in sporadic inclusion body myositis patients is not compromised by blood-flow restricted exercise training." Arthritis Res Ther 21(1): 293.	NO	Records marked as ineligible by automation tools
Jensen, K. Y., et al. (2022). "Lack of muscle stem cell proliferation and myocellular hypertrophy in sIBM patients following blood-flow restricted resistance training." Neuromuscular Disorders 32(6): 493-502.	NO	Duplicate records removed
Jensen, K. Y., et al. (2022). "Lack of muscle stem cell proliferation and myocellular hypertrophy in sIBM patients following blood-flow restricted resistance training." Neuromuscular Disorders 32(6): 493-502.	NO	Duplicate records removed
Jensen, K. Y., et al. (2020). "Impact of Blood Flow Restricted Strength Training on Myogenic Stem Cells and Myofi ber Hypertrophy in Sporadic Inclusion Body Myositis Patients." Arthritis and Rheumatology 72(SUPPL 10): 2190-2191.	NO	Records excluded Reviews Records excluded due to poor experimental designcommentaries and animal
Jessee, M. B. (2018). A Comparison of the Acute Muscular Response and Long-term Adaptation to Resistance Training Using Traditional High Loads or Very Low Loads with Different Degrees of Blood Flow Restriction in the Lower Body.	NO	Records removed for other reasons
Jessee, M. B., et al. (2018). "Muscle adaptations to high-load training and very low-load training with and without blood flow restriction." Frontiers in Physiology 9(OCT).	NO	Duplicate records removed
Jessee, M. B., et al. (2018). "Muscle adaptations to high-load training and very low-load training with and without blood flow restriction." Frontiers in Physiology 9(OCT).	NO	Duplicate records removed
Jessee, M. B., et al. (2019). "Blood flow restriction augments the skeletal muscle response during very low-load resistance exercise to volitional failure." Physiology International 106(2): 180-193.	NO	Duplicate records removed
Jessee, M. B., et al. (2019). "Blood flow restriction augments the skeletal muscle response during very low-load resistance exercise to volitional failure." Physiology International 106(2): 180-193.	NO	Duplicate records removed
Jessee, M. B., et al. (2019). "Blood flow restriction augments the skeletal muscle response during very low-load resistance exercise to volitional failure." Physiology International 106(2): 180-193.	NO	Duplicate records removed
Jessee, M. B., et al. (2019). "Blood flow restriction augments the skeletal muscle response during very low-load resistance exercise to volitional failure." Physiol Int 106(2): 180-193.	NO	Records excluded Reviews Records excluded due to poor experimental designcommentaries and animal
Jessee, M. B., et al. (2018). "Very Low Load resistance Exercise Is Augmented By Blood Flow Restriction In The Lower Body." Medicine and Science in Sports and Exercise 50(5): 289-289.	NO	Records removed for other reasons
Jessee, M. B., et al. (2018). "Muscle Adaptations to High-Load Training and Very Low-Load Training With and Without Blood Flow Restriction." Frontiers in Physiology 9.	NO	Records removed for other reasons
Jessee, M. B., et al. (2018). "Muscle Adaptations to High-Load Training and Very Low-Load Training With and Without Blood Flow Restriction." Front Physiol 9: 1448.	NO	Records removed for other reasons
Ji, X., et al. (2024). "Effects of blood flow restriction on muscle strength and shape in freestyle wrestlers during special training." Chinese Journal of Sports Medicine 43(5): 348-355.	NO	Records marked as ineligible by automation tools
Jing, J., et al. (2024). "Effects of upper extremity blood flow restriction training on muscle strength and hypertrophy: a systematic review and meta-analysis." Frontiers in Physiology 15.	NO	Duplicate records removed
Jing, J., et al. (2024). "Effects of upper extremity blood flow restriction training on muscle strength and hypertrophy: a systematic review and meta-analysis." Frontiers in Physiology 15.	NO	Duplicate records removed
Johnson, A. K., et al. (2018). "Contribution of Neuromuscular Factors to Quadriceps Asymmetry After Anterior Cruciate Ligament Reconstruction." Journal of Athletic Training 53(4): 347-354.	NO	Records removed for other reasons
Jonsson, A. B., et al. (2021). "Feasibility and estimated efficacy of blood flow restricted training in female patients with rheumatoid arthritis: a randomized controlled pilot study." Scandinavian Journal of Rheumatology 50(3): 169-177.	NO	Records removed for other reasons
Jønsson, A. B., et al. (2021). "Feasibility and estimated efficacy of blood flow restricted training in female patients with rheumatoid arthritis: a randomized controlled pilot study." Scandinavian Journal of Rheumatology 50(3): 169‐177.	NO	Records marked as ineligible by automation tools
Jønsson, A. B., et al. (2021). "Feasibility and estimated efficacy of blood flow restricted training in female patients with rheumatoid arthritis: a randomized controlled pilot study." Scandinavian Journal of Rheumatology 50(3): 169-177.	NO	Duplicate records removed
Jønsson, A. B., et al. (2021). "Feasibility and estimated efficacy of blood flow restricted training in female patients with rheumatoid arthritis: a randomized controlled pilot study." Scandinavian Journal of Rheumatology 50(3): 169-177.	NO	Duplicate records removed
Jønsson, A. B., et al. (2021). "Feasibility and estimated efficacy of blood flow restricted training in female patients with rheumatoid arthritis: a randomized controlled pilot study." Scand J Rheumatol 50(3): 169-177.	NO	Records removed for other reasons
Jonsson, A. B., et al. (2024). "Efficacy of Blood Flow Restriction Exercise for Improving Lower Limb Muscle Strength and Function in Chronic Spinal Cord Injury: A Randomized Controlled Trial." Scandinavian journal of medicine & science in sports 34(12).	NO	Records removed for other reasons
Jønsson, A. B., et al. (2024). "Efficacy of Blood Flow Restriction Exercise for Improving Lower Limb Muscle Strength and Function in Chronic Spinal Cord Injury: a Randomized Controlled Trial." Scandinavian journal of medicine & science in sports 34(12): e14759.	NO	Records removed for other reasons
Jønsson, A. B., et al. (2024). "Efficacy of Blood Flow Restriction Exercise for Improving Lower Limb Muscle Strength and Function in Chronic Spinal Cord Injury: A Randomized Controlled Trial." Scandinavian journal of medicine & science in sports 34(12): e14759.	NO	Records removed for other reasons
Jønsson, A. B., et al. (2024). "Efficacy of Blood Flow Restriction Exercise for Improving Lower Limb Muscle Strength and Function in Chronic Spinal Cord Injury: A Randomized Controlled Trial." Scandinavian Journal of Medicine and Science in Sports 34(12).	NO	Records marked as ineligible by automation tools
Jønsson, A. B., et al. (2024). "Efficacy of Blood Flow Restriction Exercise for Improving Lower Limb Muscle Strength and Function in Chronic Spinal Cord Injury: A Randomized Controlled Trial." Scand J Med Sci Sports 34(12): e14759.	NO	Records removed for other reasons
Jorgensen, A. N., et al. (2016). "Effects of 12 weeks low-intensity blood-flow restricted resistance training on knee extensor strength in patients with sporadic inclusion body myositis." Arthritis & rheumatology 68: 3023‐3024.	NO	Records excluded Reviews Records excluded due to poor experimental designcommentaries and animal
Jørgensen, A. N., et al. (2016). "Effects of 12 weeks low-intensity blood-flow restricted resistance training on knee extensor strength in patients with sporadic inclusion body myositis." Arthritis and Rheumatology 68: 3023-3024.	NO	Records removed for other reasons
Jorgensen, A. N., et al. (2018). "Blood-flow restricted resistance training in patients with sporadic inclusion body myositis: a randomized controlled trial." Scandinavian Journal of Rheumatology 47(5): 400-409.	NO	Records removed for other reasons
Jørgensen, A. N., et al. (2018). "Blood-flow restricted resistance training in patients with sporadic inclusion body myositis: a randomized controlled trial." Scandinavian Journal of Rheumatology 47(5): 400‐409.	NO	Records removed for other reasons
Jørgensen, A. N., et al. (2018). "Blood-flow restricted resistance training in patients with sporadic inclusion body myositis: a randomized controlled trial." Scandinavian Journal of Rheumatology 47(5): 400-409.	NO	Duplicate records removed
Jørgensen, A. N., et al. (2018). "Blood-flow restricted resistance training in patients with sporadic inclusion body myositis: a randomized controlled trial." Scandinavian Journal of Rheumatology 47(5): 400-409.	NO	Duplicate records removed
Jørgensen, A. N., et al. (2018). "Blood-flow restricted resistance training in patients with sporadic inclusion body myositis: a randomized controlled trial." Scand J Rheumatol 47(5): 400-409.	NO	Records removed for other reasons
Jørgensen, A. N., et al. (2022). "Effects of blood-flow restricted resistance training on mechanical muscle function and thigh lean mass in sIBM patients." Scandinavian journal of medicine & science in sports 32(2): 359‐371.	NO	Records marked as ineligible by automation tools
Jørgensen, A. N., et al. (2022). "Effects of blood-flow restricted resistance training on mechanical muscle function and thigh lean mass in sIBM patients." Scand J Med Sci Sports 32(2): 359-371.	NO	Records excluded Reviews Records excluded due to poor experimental designcommentaries and animal
Jørgensen, S., et al. (2024). "The Effect of Blood Flow Restriction Exercise Prior to Total Knee Arthroplasty on Postoperative Physical Function, Lower Limb Strength and Patient-Reported Outcomes: A Randomized Controlled Trial." Scandinavian Journal of Medicine and Science in Sports 34(11).	NO	Records marked as ineligible by automation tools
Jorgensen, S., et al. (2024). "The Effect of Blood Flow Restriction Exercise Prior to Total Knee Arthroplasty on Postoperative Physical Function, Lower Limb Strength and Patient-Reported Outcomes: A Randomized Controlled Trial (vol 34, e14750, 2024)." Scandinavian journal of medicine & science in sports 34(12).	NO	Records removed for other reasons
Jorgensen, S. L., et al. (2024). "The Effect of Blood Flow Restriction Exercise Prior to Total Knee Arthroplasty on Postoperative Physical Function, Lower Limb Strength and Patient-Reported Outcomes: A Randomized Controlled Trial." Scandinavian journal of medicine & science in sports 34(11).	NO	Records marked as ineligible by automation tools
Jørgensen, S. L., et al. (2024). "The Effect of Blood Flow Restriction Exercise Prior to Total Knee Arthroplasty on Postoperative Physical Function, Lower Limb Strength and Patient-Reported Outcomes: a Randomized Controlled Trial." Scandinavian journal of medicine & science in sports 34(11): e14750.	NO	Records removed for other reasons
Jørgensen, S. L., et al. (2024). "The Effect of Blood Flow Restriction Exercise Prior to Total Knee Arthroplasty on Postoperative Physical Function, Lower Limb Strength and Patient-Reported Outcomes: A Randomized Controlled Trial." Scandinavian journal of medicine & science in sports 34(11): e14750.	NO	Records marked as ineligible by automation tools
Jørgensen, S. L., et al. (2024). "The Effect of Blood Flow Restriction Exercise Prior to Total Knee Arthroplasty on Postoperative Physical Function, Lower Limb Strength and Patient-Reported Outcomes: A Randomized Controlled Trial." Scand J Med Sci Sports 34(11): e14750.	NO	Records removed for other reasons
Jorgensen, S. L., et al. (2024). "Is preoperative blood flow restriction exercise superior to preoperative usual care treatment before total knee arthroplasty on postoperative sit-to-stand function 3 months postoperatively: a randomized controlled trial." Osteoarthritis and cartilage 32: S518.	NO	Records removed for other reasons
Jorgensen, S. L., et al. (2024). "IS PREOPERATIVE BLOOD FLOW RESTRICTION EXERCISE SUPERIOR TO PREOPERATIVE USUAL CARE TREATMENT BEFORE TOTAL KNEE ARTHROPLASTY ON POSTOPERATIVE SIT-TO-STAND FUNCTION 3 MONTHS POSTOPERATIVELY: A RANDOMIZED CONTROLLED TRIAL." Osteoarthritis and cartilage 32: S518-S518.	NO	Records marked as ineligible by automation tools
Jørgensen, S. L., et al. (2024). "Is preoperative blood flow restriction exercise superior to preoperative usual care treatment before total knee arthroplasty on postoperative sit-to-stand function 3 months postoperatively: A randomized controlled trial." Osteoarthritis and cartilage 32: S518.	NO	Records marked as ineligible by automation tools
Jorgensen, S. L., et al. (2024). "Preoperative low-load blood flow restricted exercise induce persistent gains in knee extensor muscle strength 3 months after total knee replacement surgery: secondary analysis of a randomized controlled trial." Osteoarthritis and cartilage 32: S535.	NO	Records marked as ineligible by automation tools
Jørgensen, S. L., et al. (2024). "Preoperative low-load blood flow restricted exercise induce persistent gains in knee extensor muscle strength 3 months after total knee replacement surgery: Secondary analysis of a randomized controlled trial." Osteoarthritis and cartilage 32: S535.	NO	Records removed for other reasons
Jorgensen, S. L., et al. (2020). "Efficacy of low-load blood flow restricted resistance EXercise in patients with Knee osteoarthritis scheduled for total knee replacement (EXKnee): protocol for a multicentre randomised controlled trial." BMJ Open 10(10): e034376.	NO	Records marked as ineligible by automation tools
Jorgensen, S. L., et al. (2020). "Efficacy of low-load blood flow restricted resistance EXercise in patients with Knee osteoarthritis scheduled for total knee replacement (EXKnee): protocol for a multicentre randomised controlled trial." BMJ Open 10(10).	NO	Records removed for other reasons
Jørgensen, S. L., et al. (2020). "Efficacy of low-load blood flow restricted resistance EXercise in patients with Knee osteoarthritis scheduled for total knee replacement (EXKnee): Protocol for a multicentre randomised controlled trial." BMJ Open 10(10).	NO	Duplicate records removed
Jørgensen, S. L., et al. (2020). "Efficacy of low-load blood flow restricted resistance EXercise in patients with Knee osteoarthritis scheduled for total knee replacement (EXKnee): Protocol for a multicentre randomised controlled trial." BMJ Open 10(10).	NO	Duplicate records removed
Jørgensen, S. L., et al. (2020). "Efficacy of low-load blood flow restricted resistance EXercise in patients with Knee osteoarthritis scheduled for total knee replacement (EXKnee): protocol for a multicentre randomised controlled trial." BMJ Open 10(10): e034376.	NO	Records removed for other reasons
Jorgensen, S. L., et al. (2022). "Effects of Resistance Training Prior to Total Hip or Knee Replacement on Post-operative Recovery in Functional Performance: A Systematic Review and Meta-Analysis." FRONTIERS IN SPORTS AND ACTIVE LIVING 4.	NO	Records removed for other reasons
Jorgensen, S. L., et al. (2023). "Effects of blood-flow restricted exercise versus conventional resistance training in musculoskeletal disorders-a systematic review and meta-analysis." BMC SPORTS SCIENCE MEDICINE AND REHABILITATION 15(1).	NO	Records removed for other reasons
Jørgensen, S. L., et al. (2023). "Effects of blood-flow restricted exercise versus conventional resistance training in musculoskeletal disorders-a systematic review and meta-analysis." BMC Sports Sci Med Rehabil 15(1): 141.	NO	Records removed for other reasons
Jørgensen, S. L., et al. (2023). "Effects of blood-flow restricted exercise versus conventional resistance training in musculoskeletal disorders—a systematic review and meta-analysis." BMC Sports Science, Medicine and Rehabilitation 15(1).	NO	Duplicate records removed
Jørgensen, S. L., et al. (2023). "Effects of blood-flow restricted exercise versus conventional resistance training in musculoskeletal disorders—a systematic review and meta-analysis." BMC Sports Science, Medicine and Rehabilitation 15(1).	NO	Duplicate records removed
Jorgensen, S. L. and I. Mechlenburg (2021). "Effects of Low-Load Blood-Flow Restricted Resistance Training on Functional Capacity and Patient-Reported Outcome in a Young Male Suffering From Reactive Arthritis." FRONTIERS IN SPORTS AND ACTIVE LIVING 3.	NO	Records marked as ineligible by automation tools
Jørgensen, S. L. and I. Mechlenburg (2021). "Effects of Low-Load Blood-Flow Restricted Resistance Training on Functional Capacity and Patient-Reported Outcome in a Young Male Suffering From Reactive Arthritis." FRONTIERS IN SPORTS AND ACTIVE LIVING 3.	NO	Records marked as ineligible by automation tools
Jørgensen, S. L. and I. Mechlenburg (2021). "Effects of Low-Load Blood-Flow Restricted Resistance Training on Functional Capacity and Patient-Reported Outcome in a Young Male Suffering From Reactive Arthritis." Front Sports Act Living 3: 798902.	NO	Records removed for other reasons
Joyce, C., et al. (2024). "Implementation and Clinical Outcomes of Blood Flow Restriction Training on Adults With Cerebral Palsy: A Case Series." Journal of neurologic physical therapy : JNPT 48(4): 224-231.	NO	Records removed for other reasons
Joyce, C., et al. (2024). "Implementation and Clinical Outcomes of Blood Flow Restriction Training on Adults With Cerebral Palsy: A Case Series." Journal of Neurologic Physical Therapy 48(4): 224-231.	NO	Duplicate records removed
Joyce, C., et al. (2024). "Implementation and Clinical Outcomes of Blood Flow Restriction Training on Adults With Cerebral Palsy: A Case Series." Journal of Neurologic Physical Therapy 48(4): 224-231.	NO	Duplicate records removed
Joyce, C., et al. (2024). "Implementation and Clinical Outcomes of Blood Flow Restriction Training on Adults With Cerebral Palsy: A Case Series." J Neurol Phys Ther 48(4): 224-231.	NO	Records removed for other reasons
Juan, W., et al. (2025). "Efficacy of exercise therapy in the treatment of anterior cruciate ligament reconstruction patients: a network meta-analysis." Chinese journal of tissue engineering research 29(8): 1714-1726.	NO	Duplicate records removed
Juan, W., et al. (2025). "Efficacy of exercise therapy in the treatment of anterior cruciate ligament reconstruction patients: a network meta-analysis." Chinese journal of tissue engineering research 29(8): 1714-1726.	NO	Duplicate records removed
Jung, W. S., et al. (2022). "Effects of Rehabilitation Exercise with Blood Flow Restriction after Anterior Cruciate Ligament Reconstruction." Applied Sciences (Switzerland) 12(23).	NO	Reason Inconsistent interventions or treatments
Jung, W.-S., et al. (2022). "Effects of Rehabilitation Exercise with Blood Flow Restriction after Anterior Cruciate Ligament Reconstruction." Applied Sciences-Basel 12(23).	NO	Records removed for other reasons
Kaarre, J., et al. (2023). "Blood Flow Restriction after ACL Reconstruction Does Not Accelerate Quadriceps Strengthening." Orthopaedic journal of sports medicine 11(7).	NO	Records removed for other reasons
Kacin, A., et al. (2021). "Functional and molecular adaptations of quadriceps and hamstring muscles to blood flow restricted training in patients with ACL rupture." Scandinavian journal of medicine & science in sports 31(8): 1636-1646.	NO	Duplicate records removed
Kacin, A., et al. (2021). "Functional and molecular adaptations of quadriceps and hamstring muscles to blood flow restricted training in patients with ACL rupture." Scandinavian journal of medicine & science in sports 31(8): 1636‐1646.	NO	Records removed for other reasons
Kacin, A., et al. (2021). "Functional and molecular adaptations of quadriceps and hamstring muscles to blood flow restricted training in patients with ACL rupture." Scandinavian journal of medicine & science in sports 31(8): 1636-1646.	NO	Duplicate records removed
Kacin, A., et al. (2021). "Functional and molecular adaptations of quadriceps and hamstring muscles to blood flow restricted training in patients with ACL rupture." Scandinavian Journal of Medicine and Science in Sports 31(8): 1636-1646.	NO	Records removed for other reasons
Kacin, A., et al. (2021). "Functional and molecular adaptations of quadriceps and hamstring muscles to blood flow restricted training in patients with ACL rupture." Scand J Med Sci Sports 31(8): 1636-1646.	NO	Records removed for other reasons
Kacin, A. and K. Strazar (2011). "Frequent low-load ischemic resistance exercise to failure enhances muscle oxygen delivery and endurance capacity." Scandinavian Journal of Medicine and Science in Sports 21(6): e231-e241.	NO	Duplicate records removed
Kacin, A. and K. Strazar (2011). "Frequent low-load ischemic resistance exercise to failure enhances muscle oxygen delivery and endurance capacity." Scandinavian Journal of Medicine and Science in Sports 21(6): e231-e241.	NO	Duplicate records removed
Kacin, A. and K. Strazar (2011). "Frequent low-load ischemic resistance exercise to failure enhances muscle oxygen delivery and endurance capacity." Scandinavian journal of medicine & science in sports 21(6): E231-E241.	NO	Records marked as ineligible by automation tools
Kambic, T. (2020). "Blood flow restriction training: You can occlude your veins, but not your oxygen transport." Journal of Physiology-London 598(18): 3825-3826.	NO	Records removed for other reasons
Kambic, T., et al. (2018). "Blood flow-restricted resistance training in patients with coronary artery disease: a pilot randomised trial." European journal of preventive cardiology 25(2): S24.	NO	Records marked as ineligible by automation tools
Kambic, T., et al. (2021). "Hemodynamic and Hemostatic Response to Blood Flow Restriction Resistance Exercise in Coronary Artery Disease A Pilot Randomized Controlled Trial." Journal of Cardiovascular Nursing 36(5): 507-516.	NO	Records removed for other reasons
Kambič, T., et al. (2021). "Hemodynamic and Hemostatic Response to Blood Flow Restriction Resistance Exercise in Coronary Artery Disease: a Pilot Randomized Controlled Trial." Journal of Cardiovascular Nursing 36(5): 507‐516.	NO	Duplicate records removed
Kambič, T., et al. (2021). "Hemodynamic and Hemostatic Response to Blood Flow Restriction Resistance Exercise in Coronary Artery Disease: a Pilot Randomized Controlled Trial." Journal of Cardiovascular Nursing 36(5): 507‐516.	NO	Duplicate records removed
Kambič, T., et al. (2021). "Hemodynamic and Hemostatic Response to Blood Flow Restriction Resistance Exercise in Coronary Artery Disease: A Pilot Randomized Controlled Trial." The Journal of cardiovascular nursing 36(5): 507-516.	NO	Records removed for other reasons
Kambič, T., et al. (2021). "Hemodynamic and Hemostatic Response to Blood Flow Restriction Resistance Exercise in Coronary Artery Disease: A Pilot Randomized Controlled Trial." Journal of Cardiovascular Nursing 36(5): 507-516.	NO	Records removed for other reasons
Kambič, T., et al. (2021). "Hemodynamic and Hemostatic Response to Blood Flow Restriction Resistance Exercise in Coronary Artery Disease: A Pilot Randomized Controlled Trial." J Cardiovasc Nurs 36(5): 507-516.	NO	Records excluded Reviews Records excluded due to poor experimental designcommentaries and animal
Kambic, T., et al. (2019). "Blood flow restriction resistance exercise improves muscle strength and hemodynamics, but not vascular function in coronary artery disease patients: a pilot randomized controlled trial." Frontiers in Physiology 10(JUN): 656.	NO	Records removed for other reasons
Kambic, T., et al. (2019). "Blood flow restriction resistance exercise improves muscle strength and hemodynamics, but not vascular function in coronary artery disease patients: A pilot randomized controlled trial." Frontiers in Physiology 10(JUN).	NO	Duplicate records removed
Kambic, T., et al. (2019). "Blood flow restriction resistance exercise improves muscle strength and hemodynamics, but not vascular function in coronary artery disease patients: A pilot randomized controlled trial." Frontiers in Physiology 10(JUN).	NO	Duplicate records removed
Kambic, T., et al. (2019). "Blood Flow Restriction Resistance Exercise Improves Muscle Strength and Hemodynamics, but Not Vascular Function in Coronary Artery Disease Patients: A Pilot Randomized Controlled Trial." Frontiers in Physiology 10.	NO	Records removed for other reasons
Kambič, T., et al. (2019). "Blood Flow Restriction Resistance Exercise Improves Muscle Strength and Hemodynamics, but Not Vascular Function in Coronary Artery Disease Patients: A Pilot Randomized Controlled Trial." Front Physiol 10: 656.	NO	Records removed for other reasons
Kanazawa, Y., et al. (2024). "Safety and Effectiveness of Acceleration Training as Cardiac Rehabilitation Immediately After Open Heart Surgery." Circulation Journal 88(9): 1432-1439.	NO	Records removed for other reasons
Kanazawa, Y., et al. (2024). "Safety and Effectiveness of Acceleration Training as Cardiac Rehabilitation Immediately After Open Heart Surgery - A Pilot Study." Circ J 88(9): 1432-1439.	NO	Records marked as ineligible by automation tools
Kang, A., et al. (2024). "Ischemic Pain Threshold And Tolerance Are Not Altered Following Submaximal Blood Flow Restriction Exercise." Medicine & Science in Sports & Exercise 56(10): 424-425.	NO	Records removed for other reasons
Kang, D. Y., et al. (2015). "The effects of bodyweight-based exercise with blood flow restriction on isokinetic knee muscular function and thigh circumference in college students." Journal of Physical Therapy Science 27(9): 2709-2712.	NO	Duplicate records removed
Kang, D. Y., et al. (2015). "The effects of bodyweight-based exercise with blood flow restriction on isokinetic knee muscular function and thigh circumference in college students." Journal of Physical Therapy Science 27(9): 2709-2712.	NO	Duplicate records removed
Kang, D. Y., et al. (2015). "The effects of bodyweight-based exercise with blood flow restriction on isokinetic knee muscular function and thigh circumference in college students." J Phys Ther Sci 27(9): 2709-2712.	NO	Records removed for other reasons
Karabulut, M., et al. (2019). "The Effects of a Short-Term Guideline Recommended Hypertrophy Training versus Blood Flow Restriction Training on Pulse Wave Velocity." Medicine and Science in Sports and Exercise 51(6): 621-621.	NO	Records marked as ineligible by automation tools
Karabulut, M., et al. (2012). "Tissue Oxygenation and Blood Lactate Concentration during Knee Extension Exercises Combined with Blood Flow Restriction." Medicine and Science in Sports and Exercise 44: 199-200.	NO	Records removed for other reasons
Karabulut, M., et al. (2014). "Tissue oxygenation, strength and lactate response to different blood flow restrictive pressures." Clinical Physiology and Functional Imaging 34(4): 263‐269.	NO	Records removed for other reasons
Karabulut, M., et al. (2014). "Tissue oxygenation, strength and lactate response to different blood flow restrictive pressures." Clinical Physiology and Functional Imaging 34(4): 263-269.	NO	Duplicate records removed
Karabulut, M., et al. (2014). "Tissue oxygenation, strength and lactate response to different blood flow restrictive pressures." Clinical Physiology and Functional Imaging 34(4): 263-269.	NO	Duplicate records removed
Karabulut, M., et al. (2014). "Tissue oxygenation, strength and lactate response to different blood flow restrictive pressures." Clinical Physiology and Functional Imaging 34(4): 263-269.	NO	Duplicate records removed
Karabulut, M., et al. (2014). "Tissue oxygenation, strength and lactate response to different blood flow restrictive pressures." Clin Physiol Funct Imaging 34(4): 263-269.	NO	Records marked as ineligible by automation tools
Karabulut, M. and G. Perez (2013). "Neuromuscular response to varying pressures created by tightness of restriction cuff." Journal of Electromyography and Kinesiology 23(6): 1494‐1498.	NO	Records removed for other reasons
Karabulut, M. and G. Perez (2013). "Neuromuscular response to varying pressures created by tightness of restriction cuff." Journal of Electromyography and Kinesiology 23(6): 1494-1498.	NO	Duplicate records removed
Karabulut, M. and G. Perez (2013). "Neuromuscular response to varying pressures created by tightness of restriction cuff." Journal of Electromyography and Kinesiology 23(6): 1494-1498.	NO	Duplicate records removed
Karabulut, M. and G. Perez (2013). "Neuromuscular response to varying pressures created by tightness of restriction cuff." Journal of Electromyography and Kinesiology 23(6): 1494-1498.	NO	Duplicate records removed
Karabulut, M. and G. Perez (2013). "Neuromuscular response to varying pressures created by tightness of restriction cuff." J Electromyogr Kinesiol 23(6): 1494-1498.	NO	Records removed for other reasons
Karanasios, S., et al. (2022). "Low-Load Resistance Training With Blood Flow Restriction Is Effective for Managing Lateral Elbow Tendinopathy: A Randomized, Sham-Controlled Trial." JOURNAL OF ORTHOPAEDIC & SPORTS PHYSICAL THERAPY 52(12): 803-825.	NO	Records removed for other reasons
Karanasios, S., et al. (2023). "Wrist Extensor Training With Blood Flow Restriction for the Management of Lateral Elbow Tendinopathy: A Case Report." Cureus Journal of Medical Science 15(2).	NO	Records removed for other reasons
Karanasios, S., et al. (2023). "Low-Intensity Blood Flow Restriction Exercises Modulate Pain Sensitivity in Healthy Adults: A Systematic Review." Healthcare (Switzerland) 11(5).	NO	Records removed for other reasons
Karanasios, S., et al. (2023). "Low-Intensity Blood Flow Restriction Exercises Modulate Pain Sensitivity in Healthy Adults: A Systematic Review." Healthcare 11(5).	NO	Records removed for other reasons
Karanasios, S., et al. (2023). "Low-Intensity Blood Flow Restriction Exercises Modulate Pain Sensitivity in Healthy Adults: A Systematic Review." Healthcare (Basel) 11(5).	NO	Records removed for other reasons
Karanasios, S., et al. (2022). "Exercised-Induced Hypoalgesia following An Elbow Flexion Low-Load Resistance Exercise with Blood Flow Restriction: A Sham-Controlled Randomized Trial in Healthy Adults." Healthcare 10(12).	NO	Records removed for other reasons
Kargaran, A., et al. (2021). "Effects of dual-task training with blood flow restriction on cognitive functions, muscle quality, and circulatory biomarkers in elderly women." Physiology & behavior 239: 113500.	NO	Records removed for other reasons
Kargaran, A., et al. (2021). "Effects of dual-task training with blood flow restriction on cognitive functions, muscle quality, and circulatory biomarkers in elderly women." Physiology and Behavior 239.	NO	Duplicate records removed
Kargaran, A., et al. (2021). "Effects of dual-task training with blood flow restriction on cognitive functions, muscle quality, and circulatory biomarkers in elderly women." Physiology and Behavior 239.	NO	Duplicate records removed
Kargaran, A., et al. (2021). "Effects of dual-task training with blood flow restriction on cognitive functions, muscle quality, and circulatory biomarkers in elderly women." Physiology & behavior 239.	NO	Records removed for other reasons
Kargaran, A., et al. (2021). "Effects of dual-task training with blood flow restriction on cognitive functions, muscle quality, and circulatory biomarkers in elderly women." Physiol Behav 239: 113500.	NO	Records removed for other reasons
Kataoka, R., et al. (2022). "Effect Of Increased Pressure Pain Threshold On Resistance Exercise With Blood Flow Restriction." Medicine & Science in Sports & Exercise 54(9): 390-390.	NO	Records removed for other reasons
Kataoka, R., et al. (2023). "Effect of Increased Pressure Pain Threshold on Resistance Exercise Performance With Blood Flow Restriction." Journal of strength and conditioning research 37(6): 1204-1210.	NO	Duplicate records removed
Kataoka, R., et al. (2023). "Effect of Increased Pressure Pain Threshold on Resistance Exercise Performance With Blood Flow Restriction." Journal of strength and conditioning research 37(6): 1204-1210.	NO	Duplicate records removed
Kataoka, R., et al. (2023). "Effect of Increased Pressure Pain Threshold on Resistance Exercise Performance With Blood Flow Restriction." Journal of strength and conditioning research 37(6): 1204-1210.	NO	Duplicate records removed
Kataoka, R., et al. (2023). "Effect of Increased Pressure Pain Threshold on Resistance Exercise Performance With Blood Flow Restriction." J Strength Cond Res 37(6): 1204-1210.	NO	Records removed for other reasons
Kct (2024). "Effect of knee strengthening exercise using blood flow restriction on muscle tone, pain, muscle strength, and dynamic balance in patients with patellofemoral pain syndrome." https://trialsearch.who.int/Trial2.aspx?TrialID=KCT0009780.	NO	Records removed for other reasons
Ke, J., et al. (2022). "Blood flow restriction training promotes functional recovery of knee joint in patients after arthroscopic partial meniscectomy: a randomized clinical trial." Frontiers in Physiology 13: 1015853.	NO	Records removed for other reasons
Ke, J., et al. (2022). "Blood flow restriction training promotes functional recovery of knee joint in patients after arthroscopic partial meniscectomy: A randomized clinical trial." Frontiers in Physiology 13.	NO	Duplicate records removed
Ke, J., et al. (2022). "Blood flow restriction training promotes functional recovery of knee joint in patients after arthroscopic partial meniscectomy: A randomized clinical trial." Frontiers in Physiology 13.	NO	Duplicate records removed
Ke, J., et al. (2022). "Blood flow restriction training promotes functional recovery of knee joint in patients after arthroscopic partial meniscectomy: A randomized clinical trial." Frontiers in Physiology 13.	NO	Duplicate records removed
Ke, J., et al. (2022). "Blood flow restriction training promotes functional recovery of knee joint in patients after arthroscopic partial meniscectomy: A randomized clinical trial." Front Physiol 13: 1015853.	NO	Records excluded Reviews Records excluded due to poor experimental designcommentaries and animal
Kearney, S. G., et al. (2018). "Influence of Cuff Pressure on Cardiovascular Responses to Knee Extension Exercise with Blood Flow Restriction." Medicine and Science in Sports and Exercise 50(5): 191-191.	NO	Records excluded Reviews Records excluded due to poor experimental designcommentaries and animal
Keating, C., et al. (2024). "Utilization of Blood Flow Restriction Therapy with a Former Triathlete After Total Knee Arthroplasty: A Case Report." International journal of sports physical therapy 19(9): 1138-1150.	NO	Records marked as ineligible by automation tools
Keating, C., et al. (2024). "Utilization of Blood Flow Restriction Therapy with a Former Triathlete After Total Knee Arthroplasty: A Case Report." International journal of sports physical therapy 19(9): 1138-1140.	NO	Duplicate records removed
Keating, C., et al. (2024). "Utilization of Blood Flow Restriction Therapy with a Former Triathlete After Total Knee Arthroplasty: A Case Report." International journal of sports physical therapy 19(9): 1138-1140.	NO	Duplicate records removed
Keating, C., et al. (2024). "Utilization of Blood Flow Restriction Therapy with a Former Triathlete After Total Knee Arthroplasty: A Case Report." Int J Sports Phys Ther 19(9): 1138-1150.	NO	Records removed for other reasons
Keisuke Kida, K., et al. (2018). "Acceleration training improves sarcopenia and frail factors in elderly outpatients with chronic heart failure." European journal of heart failure 20: 267.	NO	Records removed for other reasons
Keskin, K., et al. (2024). "Effects of different pre-exercise strategies on jumping performance in female volleyball players." Journal of sports medicine and physical fitness.	NO	Records removed for other reasons
Keskin, K., et al. (2025). "Effects of different pre-exercise strategies on jumping performance in female volleyball players." Journal of sports medicine and physical fitness 65(1): 59-68.	NO	Records removed for other reasons
Khalil, A. A., et al. (2023). "Influence Of Blood Flow Restriction Training on Knee Pain After Anterior Cruciate Ligament Reconstruction: a Double Blinded Randamized Controlled Trial." Journal of population therapeutics and clinical pharmacology 30(7): e30‐e38.	NO	Records marked as ineligible by automation tools
Khalil, A. A., et al. (2023). "Influence Of Blood Flow Restriction Training on Knee Pain After Anterior Cruciate Ligament Reconstruction: A Double Blinded Randamized Controlled Trial." Journal of population therapeutics and clinical pharmacology 30(7): e30-e38.	NO	Records marked as ineligible by automation tools
Khalil, A. A., et al. (2023). "Influence Of Blood Flow Restriction Training on Knee Pain After Anterior Cruciate Ligament Reconstruction: A Double Blinded Randamized Controlled Trial." Journal of population therapeutics and clinical pharmacology 30(7): E30-E38.	NO	Records removed for other reasons
Khalil, L., et al. (2022). "Blood Flow Restriction Therapy Improves Early Patient Reported Outcomes Following ACL Reconstruction." Orthopaedic journal of sports medicine 10(5 SUPPL 3).	NO	Duplicate records removed
Khalil, L., et al. (2022). "Blood Flow Restriction Therapy Improves Early Patient Reported Outcomes Following ACL Reconstruction." Orthopaedic journal of sports medicine 10(5 SUPPL 3).	NO	Duplicate records removed
Khalil, L., et al. (2022). "Paper 21: blood Flow Restriction Therapy Improves Early Patient Reported Outcomes Following ACL Reconstruction...American Orthopaedic Society for Sports Medicine (AOSSM) Specialty Day, March 22-26, 2022, Chicago, Illinois." Orthopaedic journal of sports medicine 10: 1‐2.	NO	Records removed for other reasons
Kilgas, M. A., et al. (2019). "Home-Based Exercise With Blood Flow Restriction to Improve Quadriceps Muscle and Physical Function After Total Knee Arthroplasty: A Case Report." Physical therapy 99(11): 1495-1500.	NO	Duplicate records removed
Kilgas, M. A., et al. (2019). "Home-Based Exercise with Blood Flow Restriction to Improve Quadriceps Muscle and Physical Function after Total Knee Arthroplasty: A Case Report." Physical therapy 99(11): 1495-1500.	NO	Records removed for other reasons
Kilgas, M. A., et al. (2019). "Home-Based Exercise With Blood Flow Restriction to Improve Quadriceps Muscle and Physical Function After Total Knee Arthroplasty: A Case Report." Physical therapy 99(11): 1495-1500.	NO	Duplicate records removed
Kilgas, M. A., et al. (2019). "Home-Based Exercise With Blood Flow Restriction to Improve Quadriceps Muscle and Physical Function After Total Knee Arthroplasty: A Case Report." Phys Ther 99(11): 1495-1500.	NO	Records removed for other reasons
Kilgas, M. A., et al. (2018). "Home-Based Exercise with Blood Flow Restriction to Restore Limb Symmetry Long After Knee Surgery." Medicine and Science in Sports and Exercise 50(5): 831-831.	NO	Records removed for other reasons
Kilgas, M. A., et al. (2019). "Exercise with Blood Flow Restriction to Improve Quadriceps Function Long After ACL Reconstruction." International journal of sports medicine 40(10): 650-656.	NO	Duplicate records removed
Kilgas, M. A., et al. (2019). "Exercise with Blood Flow Restriction to Improve Quadriceps Function Long after ACL Reconstruction." International journal of sports medicine 40(10): 650-656.	NO	Records removed for other reasons
Kilgas, M. A., et al. (2019). "Exercise with Blood Flow Restriction to Improve Quadriceps Function Long After ACL Reconstruction." International journal of sports medicine 40(10): 650-656.	NO	Duplicate records removed
Kilgas, M. A., et al. (2019). "Exercise with Blood Flow Restriction to Improve Quadriceps Function Long After ACL Reconstruction." Int J Sports Med 40(10): 650-656.	NO	Records removed for other reasons
Kilgas, M. A., et al. (2022). "Physiological Responses to Acute Cycling With Blood Flow Restriction." Frontiers in Physiology 13.	NO	Duplicate records removed
Kilgas, M. A., et al. (2022). "Physiological Responses to Acute Cycling With Blood Flow Restriction." Frontiers in Physiology 13.	NO	Duplicate records removed
Kilgas, M. A., et al. (2022). "Physiological Responses to Acute Cycling With Blood Flow Restriction." Frontiers in Physiology 13.	NO	Duplicate records removed
Kilgas, M. A., et al. (2022). "Physiological Responses to Acute Cycling With Blood Flow Restriction." Front Physiol 13: 800155.	NO	Records removed for other reasons
Killinger, B., et al. (2020). "The Effects of Blood Flow Restriction on Muscle Activation and Hypoxia in Individuals with Chronic Ankle Instability." Journal of sport rehabilitation 29(5): 633‐639.	NO	Records removed for other reasons
Killinger, B., et al. (2020). "The Effects of Blood Flow Restriction on Muscle Activation and Hypoxia in Individuals With Chronic Ankle Instability." Journal of sport rehabilitation 29(5): 633-639.	NO	Duplicate records removed
Killinger, B., et al. (2020). "The effects of blood flow restriction on muscle activation and hypoxia in individuals with chronic ankle instability." Journal of sport rehabilitation 29(5): 633-639.	NO	Records removed for other reasons
Killinger, B., et al. (2020). "The Effects of Blood Flow Restriction on Muscle Activation and Hypoxia in Individuals With Chronic Ankle Instability." Journal of sport rehabilitation 29(5): 633-639.	NO	Duplicate records removed
Killinger, B., et al. (2020). "The Effects of Blood Flow Restriction on Muscle Activation and Hypoxia in Individuals With Chronic Ankle Instability." J Sport Rehabil 29(5): 633-639.	NO	Records marked as ineligible by automation tools
Kim, D., et al. (2016). "Comparative Effects of Vigorous-Intensity and Low-Intensity Blood Flow Restricted Cycle Training and Detraining on Muscle Mass, Strength, and Aerobic Capacity." Journal of strength and conditioning research 30(5): 1453-1461.	NO	Duplicate records removed
Kim, D., et al. (2016). "Comparative effects of vigorous-intensity and low-intensity blood flow restricted cycle training and detraining on muscle mass, strength, and aerobic capacity." Journal of strength and conditioning research 30(5): 1453-1461.	NO	Records marked as ineligible by automation tools
Kim, D., et al. (2016). "Comparative Effects of Vigorous-Intensity and Low-Intensity Blood Flow Restricted Cycle Training and Detraining on Muscle Mass, Strength, and Aerobic Capacity." J Strength Cond Res 30(5): 1453-1461.	NO	Records removed for other reasons
Kim, D., et al. (2016). "Comparative Effects of Vigorous-Intensity and Low-Intensity Blood Flow Restricted Cycle Training and Detraining on Muscle Mass, Strength, and Aerobic Capacity." Journal of strength and conditioning research 30(5): 1453-1461.	NO	Duplicate records removed
Kim, D. C., et al. (2022). A Comparison between Plyometric and Eccentric Training Protocols on Increasing Vertical Jump: A Systematic Review.	NO	Records removed for other reasons
Kim, K. H., et al. (2024). "Short-Term Impact of Low-Intensity Exercise with Blood Flow Restriction on Mild Knee Osteoarthritis in Older Adults: A Pilot Study." Healthcare (Switzerland) 12(3).	NO	Records removed for other reasons
Kim, K. H., et al. (2024). "Short-Term Impact of Low-Intensity Exercise with Blood Flow Restriction on Mild Knee Osteoarthritis in Older Adults: A Pilot Study." Healthcare (Basel) 12(3).	NO	Records marked as ineligible by automation tools
Kim, K.-H., et al. (2024). "Short-Term Impact of Low-Intensity Exercise with Blood Flow Restriction on Mild Knee Osteoarthritis in Older Adults: A Pilot Study." Healthcare 12(3).	NO	Records removed for other reasons
Kim, S. and i. cho (2021). "The effect of difference in the method of same intensity application cycle exercise with blood flow restriction on isokinetic muscle strength and aerobic performance." Sport Science 39(3): 223-232.	NO	Records removed for other reasons
Kim, S., et al. (2008). "Comparison of KAATSU and Traditional Resistance Training on Muscle and Blood Vessel Function in Young Men." Medicine and Science in Sports and Exercise 40(5): S258-S258.	NO	Records marked as ineligible by automation tools
Kjeken, I., et al. (2025). "Efficacy and safety of non-pharmacological, pharmacological and surgical treatments for hand osteoarthritis in 2024: a systematic review." RMD Open 11(1).	NO	Duplicate records removed
Kjeken, I., et al. (2025). "Efficacy and safety of non-pharmacological, pharmacological and surgical treatments for hand osteoarthritis in 2024: a systematic review." RMD Open 11(1).	NO	Duplicate records removed
Kjeldsen, S. S., et al. (2019). "Neuromuscular effects of dorsiflexor training with and without blood flow restriction." Heliyon 5(8).	NO	Records excluded Reviews Records excluded due to poor experimental designcommentaries and animal
Klionsky, D. J., et al. (2016). "Guidelines for the use and interpretation of assays for monitoring autophagy (3rd edition)." Autophagy 12(1): 1-222.	NO	Records removed for other reasons
Koc, B. B., et al. (2022). "Effect of Low-Load Blood Flow Restriction Training After Anterior Cruciate Ligament Reconstruction: A Systematic Review." Int J Sports Phys Ther 17(3): 334-346.	NO	Records marked as ineligible by automation tools
Koc, B. B., et al. (2022). "Effect of Low-Load Blood Flow Restriction Training After Anterior Cruciate Ligament Reconstruction: A Systematic Review." International journal of sports physical therapy 17(3): 334-346.	NO	Duplicate records removed
Koc, B. B., et al. (2022). "Effect of Low-Load Blood Flow Restriction Training After Anterior Cruciate Ligament Reconstruction: A Systematic Review." International journal of sports physical therapy 17(3): 334-346.	NO	Duplicate records removed
Kohlbrenner, D., et al. (2021). "Blood-Flow-Restricted Strength Training Combined With High-Load Strength and Endurance Training in Pulmonary Rehabilitation for COPD: A Case Report." Physical therapy 101(6).	NO	Duplicate records removed
Kohlbrenner, D., et al. (2021). "Blood-Flow-Restricted Strength Training Combined With High-Load Strength and Endurance Training in Pulmonary Rehabilitation for COPD: A Case Report." Physical therapy 101(6).	NO	Duplicate records removed
Kohlbrenner, D., et al. (2021). "Blood-Flow-Restricted Strength Training Combined With High-Load Strength and Endurance Training in Pulmonary Rehabilitation for COPD: A Case Report." Physical therapy 101(6).	NO	Duplicate records removed
Kohlbrenner, D., et al. (2021). "Blood-Flow-Restricted Strength Training Combined With High-Load Strength and Endurance Training in Pulmonary Rehabilitation for COPD: A Case Report." Phys Ther 101(6).	NO	Records marked as ineligible by automation tools
Kohlbrenner, D., et al. (2023). "Low-load blood flow restriction strength training in patients with COPD: A randomised single-blind pilot study." Thorax 79(4): 340-348.	NO	Duplicate records removed
Objective The objective of this study is to compare the effectiveness of lower limb low-load blood flow restriction training (LL-BFRT) with high-load strength training (HL-ST) as part of an outpatient pulmonary rehabilitation programme on leg strength in patients with chronic obstructive pulmonary disease (COPD). Methods Participants were randomised to LL-BFRT or HL-ST (24 sessions). LL-BFRT was …	NO	Records removed for other reasons
Kohlbrenner, D., et al. (2023). "Low-load blood flow restriction strength training in patients with COPD: A randomised single-blind pilot study." Thorax 79(4): 340-348.	NO	Duplicate records removed
Kohlbrenner, D., et al. (2024). "Low-load blood flow restriction strength training in patients with COPD: a randomised single-blind pilot study." Thorax 79(4): 340‐348.	NO	Records excluded Reviews Records excluded due to poor experimental designcommentaries and animal
OBJECTIVE: The objective of this study is to compare the effectiveness of lower limb low‐load blood flow restriction training (LL‐BFRT) with high‐load strength training (HL‐ST) as part of an outpatient pulmonary rehabilitation programme on leg strength in patients with chronic obstructive pulmonary disease (COPD). METHODS: Participants were randomised to LL‐BFRT or HL‐ST (24 sessions). LL‐BFRT wa…	NO	Records excluded Reviews Records excluded due to poor experimental designcommentaries and animal
Kohlbrenner, D., et al. (2024). "Low-load blood flow restriction strength training in patients with COPD: a randomised single-blind pilot study." Thorax 79(4): 340-348.	NO	Duplicate records removed
Kohlbrenner, D., et al. (2024). "Low-load blood flow restriction strength training in patients with COPD: a randomised single-blind pilot study." Thorax 79(4): 340-348.	NO	Duplicate records removed
OBJECTIVE: The objective of this study is to compare the effectiveness of lower limb low-load blood flow restriction training (LL-BFRT) with high-load strength training (HL-ST) as part of an outpatient pulmonary rehabilitation programme on leg strength in patients with chronic obstructive pulmonary disease (COPD). METHODS: Participants were randomised to LL-BFRT or HL-ST (24 sessions). LL-BFRT wa…	NO	Records removed for other reasons
Kohlbrenner, D., et al. (2023). "Low-load blood-flow restriction strength training in patients with COPD: a randomised controlled pilot study." European Respiratory Journal 62: OA3255.	NO	Duplicate records removed
Kohlbrenner, D., et al. (2023). "Low-load blood-flow restriction strength training in patients with COPD: a randomised controlled pilot study." European Respiratory Journal 62: OA3255.	NO	Duplicate records removed
Kohlbrenner, D., et al. (2023). "Low-load blood-flow restriction strength training in patients with COPD: a randomised controlled pilot study." Swiss medical weekly 153: 132S.	NO	Duplicate records removed
Kohlbrenner, D., et al. (2023). "Low-load blood-flow restriction strength training in patients with COPD: a randomised controlled pilot study." Swiss medical weekly 153: 132S.	NO	Duplicate records removed
Kolind, M. I., et al. (2023). "Effects of low load exercise with and without blood-flow restriction on microvascular oxygenation, muscle excitability and perceived pain." European journal of sport science 23(4): 542‐551.	NO	Records excluded Reviews Records excluded due to poor experimental designcommentaries and animal
Kolind, M. I., et al. (2023). "Effects of low load exercise with and without blood-flow restriction on microvascular oxygenation, muscle excitability and perceived pain." European journal of sport science 23(4): 542-551.	NO	Duplicate records removed
Kolind, M. I., et al. (2023). "Effects of low load exercise with and without blood-flow restriction on microvascular oxygenation, muscle excitability and perceived pain." European journal of sport science 23(4): 542-551.	NO	Duplicate records removed
Kolind, M. I., et al. (2023). "Effects of low load exercise with and without blood-flow restriction on microvascular oxygenation, muscle excitability and perceived pain." European journal of sport science 23(4): 542-551.	NO	Duplicate records removed
Kolind, M. I., et al. (2023). "Effects of low load exercise with and without blood-flow restriction on microvascular oxygenation, muscle excitability and perceived pain." Eur J Sport Sci 23(4): 542-551.	NO	Reason Inconsistent interventions or treatments
Kong, D. H., et al. (2022). "Effects of Neuromuscular Electrical Stimulation and Blood Flow Restriction in Rehabilitation after Anterior Cruciate Ligament Reconstruction." International Journal of Environmental Research and Public Health 19(22).	NO	Duplicate records removed
Kong, D. H., et al. (2022). "Effects of Neuromuscular Electrical Stimulation and Blood Flow Restriction in Rehabilitation after Anterior Cruciate Ligament Reconstruction." International Journal of Environmental Research and Public Health 19(22).	NO	Duplicate records removed
Kong, D. H., et al. (2022). "Effects of Neuromuscular Electrical Stimulation and Blood Flow Restriction in Rehabilitation after Anterior Cruciate Ligament Reconstruction." Int J Environ Res Public Health 19(22).	NO	Records removed for other reasons
Kong, D.-H., et al. (2022). "Effects of Neuromuscular Electrical Stimulation and Blood Flow Restriction in Rehabilitation after Anterior Cruciate Ligament Reconstruction." International Journal of Environmental Research and Public Health 19(22).	NO	Records removed for other reasons
Kong, H., et al. (2024). "Effects of blood flow restriction training on cardiometabolic health and body composition in adults with overweight and obesity: a meta-analysis." Frontiers in Physiology 15.	NO	Duplicate records removed
Kong, H., et al. (2024). "Effects of blood flow restriction training on cardiometabolic health and body composition in adults with overweight and obesity: a meta-analysis." Frontiers in Physiology 15.	NO	Duplicate records removed
Kong, W., et al. (2023). "Comparing the effect of intermittent blood flow restriction training and high-load resistance training in patients with patellofemoral pain: study protocol for a randomised trial." BMJ Open 13(10): e073188.	NO	Duplicate records removed
Kong, W., et al. (2023). "Comparing the effect of intermittent blood flow restriction training and high-load resistance training in patients with patellofemoral pain: Study protocol for a randomised trial." BMJ Open 13(10).	NO	Duplicate records removed
Kong, W., et al. (2023). "Comparing the effect of intermittent blood flow restriction training and high-load resistance training in patients with patellofemoral pain: Study protocol for a randomised trial." BMJ Open 13(10).	NO	Duplicate records removed
Kong, W., et al. (2023). "Comparing the effect of intermittent blood flow restriction training and high-load resistance training in patients with patellofemoral pain: study protocol for a randomised trial." BMJ Open 13(10).	NO	Reason Insufficient data Reason
Kong, W., et al. (2023). "Comparing the effect of intermittent blood flow restriction training and high-load resistance training in patients with patellofemoral pain: study protocol for a randomised trial." BMJ Open 13(10): e073188.	NO	Duplicate records removed
Konrad, A., et al. (2021). "Tissue flossing of the thigh increases isometric strength acutely but has no effects on flexibility or jump height." European journal of sport science 21(12): 1648-1658.	NO	Records removed for other reasons
Konstantinou, A. (2024). not available.	NO	Records removed for other reasons
Korakakis, V., et al. (2020). "Second letter to the Editor about the article "The addition of blood flow restriction to resistance exercise in individuals with knee pain: a systematic review and meta-analysis"." BRAZILIAN JOURNAL OF PHYSICAL THERAPY 24(6): 562-564.	NO	Duplicate records removed
Korakakis, V., et al. (2020). "Second letter to the Editor about the article "The addition of blood flow restriction to resistance exercise in individuals with knee pain: a systematic review and meta-analysis"." BRAZILIAN JOURNAL OF PHYSICAL THERAPY 24(6): 562-564.	NO	Duplicate records removed
Korakakis, V., et al. (2020). "Second letter to the Editor about the article "The addition of blood flow restriction to resistance exercise in individuals with knee pain: a systematic review and meta-analysis"." Braz J Phys Ther 24(6): 562-564.	NO	Records removed for other reasons
Korakakis, V., et al. (2020). "Second letter to the Editor about the article “The addition of blood flow restriction to resistance exercise in individuals with knee pain: a systematic review and meta-analysis”." BRAZILIAN JOURNAL OF PHYSICAL THERAPY 24(6): 562-564.	NO	Records removed for other reasons
Korakakis, V. and R. Whiteley (2017). "Blood flow restriction-induced pain reduction in patients with anterior knee pain. A pilot RCT." Journal of science and medicine in sport 20: 80.	NO	Duplicate records removed
Korakakis, V. and R. Whiteley (2017). "Blood flow restriction-induced pain reduction in patients with anterior knee pain. A pilot RCT." Journal of science and medicine in sport 20: 80.	NO	Duplicate records removed
Korakakis, V., et al. (2018). "Low-load resistance exercise, blood flow restriction, or sham blood flow restriction for anterior knee pain. A three-arm pilot RCT." Journal of science and medicine in sport 21(Supplement 1): S53.	NO	Records removed for other reasons
Korakakis, V., et al. (2018). "Low-load resistance exercise, blood flow restriction, or sham blood flow restriction for anterior knee pain. A three-arm pilot RCT." Journal of science and medicine in sport 21: S53.	NO	Records removed for other reasons
Korakakis, V., et al. (2016). "Blood flow restriction to lower body induces analgesia in patients with anterior knee pain." Manual Therapy 25: e140.	NO	Duplicate records removed
Korakakis, V., et al. (2016). "Blood flow restriction to lower body induces analgesia in patients with anterior knee pain." Manual Therapy 25: e140.	NO	Duplicate records removed
Korakakis, V., et al. (2018). "Blood Flow Restriction induces hypoalgesia in recreationally active adult male anterior knee pain patients allowing therapeutic exercise loading." Physical Therapy in Sport 32: 235-243.	NO	Duplicate records removed
Korakakis, V., et al. (2018). "Blood Flow Restriction induces hypoalgesia in recreationally active adult male anterior knee pain patients allowing therapeutic exercise loading." Physical Therapy in Sport 32: 235-243.	NO	Duplicate records removed
Korakakis, V., et al. (2018). "Blood Flow Restriction induces hypoalgesia in recreationally active adult male anterior knee pain patients allowing therapeutic exercise loading." Physical Therapy in Sport 32: 235-243.	NO	Duplicate records removed
Korakakis, V., et al. (2018). "Blood Flow Restriction induces hypoalgesia in recreationally active adult male anterior knee pain patients allowing therapeutic exercise loading." Phys Ther Sport 32: 235-243.	NO	Records removed for other reasons
Korakakis, V., et al. (2018). "Low load resistance training with blood flow restriction decreases anterior knee pain more than resistance training alone. A pilot randomised controlled trial." Physical Therapy in Sport 34: 121‐128.	NO	Records excluded Reviews Records excluded due to poor experimental designcommentaries and animal
Korakakis, V., et al. (2018). "Low load resistance training with blood flow restriction decreases anterior knee pain more than resistance training alone. A pilot randomised controlled trial." Physical Therapy in Sport 34: 121-128.	NO	Duplicate records removed
Korakakis, V., et al. (2018). "Low load resistance training with blood flow restriction decreases anterior knee pain more than resistance training alone. A pilot randomised controlled trial." Physical Therapy in Sport 34: 121-128.	NO	Duplicate records removed
Korakakis, V., et al. (2018). "Low load resistance training with blood flow restriction decreases anterior knee pain more than resistance training alone. A pilot randomised controlled trial." Physical Therapy in Sport 34: 121-128.	NO	Duplicate records removed
Korakakis, V., et al. (2018). "Low load resistance training with blood flow restriction decreases anterior knee pain more than resistance training alone. A pilot randomised controlled trial." Phys Ther Sport 34: 121-128.	NO	Records marked as ineligible by automation tools
Korkmaz, E., et al. (2020). "Effects of Blood Flow Restriction Training on Muscle Strength and Architecture." Journal of strength and conditioning research.	NO	Records excluded Reviews Records excluded due to poor experimental designcommentaries and animal
Korkmaz, E., et al. (2022). "Effects of Blood Flow Restriction Training on Muscle Strength and Architecture." Journal of strength and conditioning research 36(5): 1396-1403.	NO	Duplicate records removed
Korkmaz, E., et al. (2022). "Effects of Blood Flow Restriction Training on Muscle Strength and Architecture." Journal of strength and conditioning research 36(5): 1396-1403.	NO	Duplicate records removed
Kotsifaki, R., et al. (2023). "Aspetar clinical practice guideline on rehabilitation after anterior cruciate ligament reconstruction." British journal of sports medicine 57(9): 500-514.	NO	Records marked as ineligible by automation tools
Krolikowska, A., et al. (2024). "The Effect of Blood Flow Restriction during Low-Load Resistance Training Unit on Knee Flexor Muscle Fatigue in Recreational Athletes: a Randomized Double-Blinded Placebo-Controlled Pilot Study." Journal of Clinical Medicine 13(18).	NO	Records excluded Reviews Records excluded due to poor experimental designcommentaries and animal
Krolikowska, A., et al. (2024). "The Effect of Blood Flow Restriction during Low-Load Resistance Training Unit on Knee Flexor Muscle Fatigue in Recreational Athletes: A Randomized Double-Blinded Placebo-Controlled Pilot Study." Journal of Clinical Medicine 13(18).	NO	Records removed for other reasons
Królikowska, A., et al. (2024). "The Effect of Blood Flow Restriction during Low-Load Resistance Training Unit on Knee Flexor Muscle Fatigue in Recreational Athletes: a Randomized Double-Blinded Placebo-Controlled Pilot Study." Journal of Clinical Medicine 13(18).	NO	Records marked as ineligible by automation tools
Królikowska, A., et al. (2024). "The Effect of Blood Flow Restriction during Low-Load Resistance Training Unit on Knee Flexor Muscle Fatigue in Recreational Athletes: A Randomized Double-Blinded Placebo-Controlled Pilot Study." Journal of Clinical Medicine 13(18).	NO	Duplicate records removed
Królikowska, A., et al. (2024). "The Effect of Blood Flow Restriction during Low-Load Resistance Training Unit on Knee Flexor Muscle Fatigue in Recreational Athletes: A Randomized Double-Blinded Placebo-Controlled Pilot Study." Journal of Clinical Medicine 13(18).	NO	Duplicate records removed
Królikowska, A., et al. (2024). "The Effect of Blood Flow Restriction during Low-Load Resistance Training Unit on Knee Flexor Muscle Fatigue in Recreational Athletes: A Randomized Double-Blinded Placebo-Controlled Pilot Study." J Clin Med 13(18).	NO	Records removed for other reasons
Krolikowska, A., et al. (2023). "A randomized, double-blind placebo control pilot trial on the effect of a blood flow restriction on the knee joint position sense in healthy recreational athletes." Sports Orthopaedics and Traumatology 39(2): 217‐218.	NO	Records removed for other reasons
Królikowska, A., et al. (2023). "A randomized, double-blind placebo control pilot trial on the effect of a blood flow restriction on the knee joint position sense in healthy recreational athletes." Sports Orthopaedics and Traumatology 39(2): 217-218.	NO	Records removed for other reasons
Krolikowska, A., et al. (2023). "A Randomized, Double-Blind Placebo Control Study on the Effect of a Blood Flow Restriction by an Inflatable Cuff Worn around the Arm on the Wrist Joint Position Sense in Healthy Recreational Athletes." Journal of Clinical Medicine 12(2).	NO	Records removed for other reasons
Kubo, Y., et al. (2024). "Quadriceps Strength Loss Following Total Knee Arthroplasty as a Predictor of Three-Month Strength Recovery: a Secondary Analysis of a Randomized Controlled Trial." Cureus 16(8): e68244.	NO	Records removed for other reasons
Kubo, Y., et al. (2024). "Quadriceps Strength Loss Following Total Knee Arthroplasty as a Predictor of Three-Month Strength Recovery: A Secondary Analysis of a Randomized Controlled Trial." Cureus Journal of Medical Science 16(8).	NO	Records marked as ineligible by automation tools
Kubo, Y., et al. (2024). "Quadriceps Strength Loss Following Total Knee Arthroplasty as a Predictor of Three-Month Strength Recovery: A Secondary Analysis of a Randomized Controlled Trial." Cureus 16(8): e68244.	NO	Records removed for other reasons
Kubo, Y., et al. (2024). "Safety and Effects of a Four-Week Preoperative Low-Load Resistance Training With Blood Flow Restriction on Pre- and Postoperative Quadriceps Strength in Patients Undergoing Total Knee Arthroplasty: a Single-Blind Randomized Controlled Trial." Cureus 16(7): e64466.	NO	Records removed for other reasons
Kubo, Y., et al. (2024). "Safety and Effects of a Four-Week Preoperative Low-Load Resistance Training With Blood Flow Restriction on Pre- and Postoperative Quadriceps Strength in Patients Undergoing Total Knee Arthroplasty: A Single-Blind Randomized Controlled Trial." Cureus Journal of Medical Science 16(7).	NO	Records marked as ineligible by automation tools
Kubo, Y., et al. (2024). "Safety and Effects of a Four-Week Preoperative Low-Load Resistance Training With Blood Flow Restriction on Pre- and Postoperative Quadriceps Strength in Patients Undergoing Total Knee Arthroplasty: A Single-Blind Randomized Controlled Trial." Cureus 16(7): e64466.	NO	Records removed for other reasons
Kubota, A., et al. (2011). "Blood flow restriction by low compressive force prevents disuse muscular weakness." Journal of science and medicine in sport 14(2): 95-99.	NO	Records marked as ineligible by automation tools
Kubota, A., et al. (2008). "Prevention of disuse muscular weakness by restriction of blood flow." Medicine and Science in Sports and Exercise 40(3): 529-534.	NO	Duplicate records removed
Kubota, A., et al. (2008). "Prevention of disuse muscular weakness by restriction of blood flow." Medicine and Science in Sports and Exercise 40(3): 529-534.	NO	Duplicate records removed
Kuck, A., et al. (2020). "Exercise With Blood Flow Restriction To Improve Muscular And Physical Function After Total Knee Arthroplasty." Medicine & Science in Sports & Exercise 52(7): 842-843.	NO	Records removed for other reasons
Kyuseung, K. I. M., et al. (2016). "Acute Effects of the Blood Flow Restriction on the Peak Torque and Work Per Repitition during knee Isokinetic Exercise." The Korean Society of Sports Science 25(4): 1259-1265.	NO	Records excluded Reviews Records excluded due to poor experimental designcommentaries and animal
Labarbera, K. E., et al. (2013). "Sex differences in blood flow restricted isotonic knee extensions to fatigue." Journal of sports medicine and physical fitness 53(4): 444-452.	NO	Duplicate records removed
Labarbera, K. E., et al. (2013). "Sex differences in blood flow restricted isotonic knee extensions to fatigue." Journal of sports medicine and physical fitness 53(4): 444-452.	NO	Duplicate records removed
Labarbera, K. E., et al. (2013). "Sex differences in blood flow restricted isotonic knee extensions to fatigue." Journal of sports medicine and physical fitness 53(4): 444-452.	NO	Duplicate records removed
Labarbera, K. E., et al. (2013). "Sex differences in blood flow restricted isotonic knee extensions to fatigue." J Sports Med Phys Fitness 53(4): 444-452.	NO	Records removed for other reasons
Lachowski, S., et al. (2023). "Effect Of Blood Flow Restriction Training On Key Performance Variables Post ACLR: A Case Report." Medicine & Science in Sports & Exercise 55(9): 1050-1050.	NO	Records removed for other reasons
Ladlow, P., et al. (2018). "Low-load resistance training with blood flow restriction improves clinical outcomes in musculoskeletal rehabilitation: a single-blind randomized controlled trial." Frontiers in Physiology 9(SEP): 1269.	NO	Records removed for other reasons
Ladlow, P., et al. (2018). "Low-load resistance training with blood flow restriction improves clinical outcomes in musculoskeletal rehabilitation: A single-blind randomized controlled trial." Frontiers in Physiology 9(SEP).	NO	Duplicate records removed
Ladlow, P., et al. (2018). "Low-load resistance training with blood flow restriction improves clinical outcomes in musculoskeletal rehabilitation: A single-blind randomized controlled trial." Frontiers in Physiology 9(SEP).	NO	Duplicate records removed
Ladlow, P., et al. (2018). "Low-Load Resistance Training With Blood Flow Restriction Improves Clinical Outcomes in Musculoskeletal Rehabilitation: A Single-Blind Randomized Controlled Trial." Frontiers in Physiology 9.	NO	Records removed for other reasons
Ladlow, P., et al. (2018). "Low-Load Resistance Training With Blood Flow Restriction Improves Clinical Outcomes in Musculoskeletal Rehabilitation: A Single-Blind Randomized Controlled Trial." Front Physiol 9: 1269.	NO	Records removed for other reasons
Lafont, M. A. (2018). Blood Flow Restriction Training in the Post-operative Management of a Female Soccer Player with an Anterior Cruciate Ligament Reconstruction and Left Lateral Meniscus Repair: A Case Report.	NO	Records removed for other reasons
Lambert, B., et al. (2019). "Blood flow restriction therapy preserves whole limb bone and muscle following ACL reconstruction." Orthopaedic journal of sports medicine 7(3).	NO	Duplicate records removed
Lambert, B., et al. (2019). "Blood flow restriction therapy preserves whole limb bone and muscle following ACL reconstruction." Orthopaedic journal of sports medicine 7(3).	NO	Duplicate records removed
Lambert, B. S., et al. (2018). "Blood flow restriction therapy for stimulating skeletal muscle growth: Practical considerations for maximizing recovery in clinical rehabilitation settings." Techniques in Orthopaedics 33(2): 89-97.	NO	Records excluded Reviews Records excluded due to poor experimental designcommentaries and animal
Lambert, B. S., et al. (2018). Blood flow restriction therapy for stimulating skeletal muscle growth: Practical considerations for maximizing recovery in clinical rehabilitation settings. Techniques in Orthopaedics.	NO	Records removed for other reasons
Larkin, K. A., et al. (2012). "Blood Flow Restriction Increases Angiogenic Gene Expression in Skeletal Muscle following Acute Resistance Exercise." Medicine and Science in Sports and Exercise 44: 291-291.	NO	Records marked as ineligible by automation tools
Larkin, K. A., et al. (2012). "Blood flow restriction enhances post-resistance exercise angiogenic gene expression." Medicine and Science in Sports and Exercise 44(11): 2077‐2083.	NO	Records removed for other reasons
Larkin, K. A., et al. (2012). "Blood flow restriction enhances post-resistance exercise angiogenic gene expression." Medicine and Science in Sports and Exercise 44(11): 2077-2083.	NO	Duplicate records removed
Larkin, K. A., et al. (2012). "Blood flow restriction enhances post-resistance exercise angiogenic gene expression." Medicine and Science in Sports and Exercise 44(11): 2077-2083.	NO	Duplicate records removed
Larkin, K. A., et al. (2012). "Blood Flow Restriction Enhances Post-Resistance Exercise Angiogenic Gene Expression." Medicine and Science in Sports and Exercise 44(11): 2077-2083.	NO	Records removed for other reasons
Larkin, K. A., et al. (2012). "Blood flow restriction enhances post-resistance exercise angiogenic gene expression." Med Sci Sports Exerc 44(11): 2077-2083.	NO	Records removed for other reasons
Lau, C. W., et al. (2023). "Effect on muscle strength after blood flow restriction resistance exercise in early in-patient rehabilitation of post-chronic obstructive pulmonary disease acute exacerbation, a single blinded, randomized controlled study." Chronic Respiratory Disease 20: 14799731231211845.	NO	Records removed for other reasons
Lau, C. W., et al. (2023). "Effect on muscle strength after blood flow restriction resistance exercise in early in-patient rehabilitation of post-chronic obstructive pulmonary disease acute exacerbation, a single blinded, randomized controlled study." Chronic Respiratory Disease 20.	NO	Duplicate records removed
Lau, C. W., et al. (2023). "Effect on muscle strength after blood flow restriction resistance exercise in early in-patient rehabilitation of post-chronic obstructive pulmonary disease acute exacerbation, a single blinded, randomized controlled study." Chronic Respiratory Disease 20.	NO	Duplicate records removed
Lau, C. W., et al. (2023). "Effect on muscle strength after blood flow restriction resistance exercise in early in-patient rehabilitation of post-chronic obstructive pulmonary disease acute exacerbation, a single blinded, randomized controlled study." Chronic Respiratory Disease 20.	NO	Duplicate records removed
Lau, C. W., et al. (2023). "Effect on muscle strength after blood flow restriction resistance exercise in early in-patient rehabilitation of post-chronic obstructive pulmonary disease acute exacerbation, a single blinded, randomized controlled study." Chron Respir Dis 20: 14799731231211845.	NO	Records marked as ineligible by automation tools
Laurentino, G., et al. (2018). "Low-load resistance exercise with blood flow restriction changes hypoxia-induced genes expression." Faseb Journal 32(1).	NO	Records removed for other reasons
Laurentino, G., et al. (2018). "Low-load Resistance Exercise with Blood Flow Restriction Changes Hypoxia-Induced Genes Expression." Faseb Journal 32(1).	NO	Records removed for other reasons
Laurentino, G. C., et al. (2016). "The Influence Of Cuff Width On Regional Muscle Growth: Implications For Blood Flow Restriction Training." Medicine and Science in Sports and Exercise 48(5): 1033-1034.	NO	Records excluded Reviews Records excluded due to poor experimental designcommentaries and animal
Laurentino, G. C., et al. (2022). "Blood-Flow-Restriction-Training-Induced Hormonal Response is not Associated with Gains in Muscle Size and Strength." JOURNAL OF HUMAN KINETICS 83(1): 235-243.	NO	Duplicate records removed
Laurentino, G. C., et al. (2022). "Blood-Flow-Restriction-Training-Induced Hormonal Response is not Associated with Gains in Muscle Size and Strength." JOURNAL OF HUMAN KINETICS 83(1): 235-243.	NO	Duplicate records removed
Laurentino, G. C., et al. (2022). "Blood-Flow-Restriction-Training-Induced Hormonal Response is not Associated with Gains in Muscle Size and Strength." J Hum Kinet 83: 235-243.	NO	Records excluded Reviews Records excluded due to poor experimental designcommentaries and animal
Laurentino, G. C., et al. (2012). "Strength training with blood flow restriction diminishes myostatin gene expression." Medicine and Science in Sports and Exercise 44(3): 406-412.	NO	Duplicate records removed
Laurentino, G. C., et al. (2012). "Strength training with blood flow restriction diminishes myostatin gene expression." Medicine and Science in Sports and Exercise 44(3): 406-412.	NO	Duplicate records removed
Laurentino, G. C., et al. (2012). "Strength Training with Blood Flow Restriction Diminishes Myostatin Gene Expression." Medicine and Science in Sports and Exercise 44(3): 406-412.	NO	Records removed for other reasons
Laurentino, G. C., et al. (2012). "Strength training with blood flow restriction diminishes myostatin gene expression." Med Sci Sports Exerc 44(3): 406-412.	NO	Records removed for other reasons
Lauver, J. D., et al. (2017). "The effect of eccentric exercise with blood flow restriction on neuromuscular activation, microvascular oxygenation, and the repeated bout effect." European journal of applied physiology 117(5): 1005-1015.	NO	Records removed for other reasons
Lauver, J. D., et al. (2020). "Acute Neuromuscular and Microvascular Responses to Concentric and Eccentric Exercises With Blood Flow Restriction." Journal of strength and conditioning research 34(10): 2725‐2733.	NO	Records removed for other reasons
Lauver, J. D., et al. (2020). "Acute Neuromuscular and Microvascular Responses to Concentric and Eccentric Exercises With Blood Flow Restriction." Journal of strength and conditioning research 34(10): 2725-2733.	NO	Duplicate records removed
Lauver, J. D., et al. (2020). "Acute Neuromuscular and Microvascular Responses to Concentric and Eccentric Exercises With Blood Flow Restriction." Journal of strength and conditioning research 34(10): 2725-2733.	NO	Duplicate records removed
Lauver, J. D., et al. (2020). "Acute Neuromuscular and Microvascular Responses to Concentric and Eccentric Exercises With Blood Flow Restriction." Journal of strength and conditioning research 34(10): 2725-2733.	NO	Duplicate records removed
Lauver, J. D., et al. (2020). "Acute Neuromuscular and Microvascular Responses to Concentric and Eccentric Exercises With Blood Flow Restriction." J Strength Cond Res 34(10): 2725-2733.	NO	Records removed for other reasons
Layne, A. S. (2017). Skeletal Muscle Adaptations to Low-Load Resistance Exercise Combined with Blood Flow Restriction in Older Adults with Knee Osteoarthritis.	NO	Records marked as ineligible by automation tools
Layne, A. S., et al. (2016). "Effects of Blood Flow Restriction on Biomarkers of Myogenesis Among Healthy Young Adults." Medicine and Science in Sports and Exercise 48(5): 1031-1032.	NO	Records excluded Reviews Records excluded due to poor experimental designcommentaries and animal
Layne, A. S., et al. (2016). "Effects of blood-flow restriction on biomarkers of myogenesis in response to resistance exercise." Applied Physiology, Nutrition and Metabolism 42(1): 68-76.	NO	Records removed for other reasons
Layne, A. S., et al. (2017). "Effects of blood-flow restriction on biomarkers of myogenesis in response to resistance exercise." Physiologie appliquee, nutrition et metabolisme [Applied physiology, nutrition, and metabolism] 42(1): 89‐92.	NO	Records excluded Reviews Records excluded due to poor experimental designcommentaries and animal
Layne, A. S., et al. (2017). "Effects of blood-flow restriction on biomarkers of myogenesis in response to resistance exercise." Applied physiology, nutrition, and metabolism = Physiologie appliquee, nutrition et metabolisme 42(1): 89-92.	NO	Records removed for other reasons
Layne, A. S., et al. (2017). "Effects of blood-flow restriction on biomarkers of myogenesis in response to resistance exercise." Applied Physiology Nutrition and Metabolism 42(1): 89-92.	NO	Records excluded Reviews Records excluded due to poor experimental designcommentaries and animal
Layne, A. S., et al. (2017). "Effects of blood-flow restriction on biomarkers of myogenesis in response to resistance exercise." Appl Physiol Nutr Metab 42(1): 89-92.	NO	Records removed for other reasons
Leal, J. A., Jr., et al. (2012). "Neuromuscular Responses during Knee Extension Exercise in Combination with Different Blood Flow Restriction Initial Pressures." Medicine and Science in Sports and Exercise 44: 199-199.	NO	Records removed for other reasons
Lee, J., et al. (2019). "Effect of low-intensity resistance training with blood flow restriction on serum VEGF level, bone markers and bone mineral density in elderly women." Korean Journal of Sport Science 30(3): 459-469.	NO	Records excluded Reviews Records excluded due to poor experimental designcommentaries and animal
Lee, S., et al. (2017). "The Effect of Rehabilitation with Blood Flow Restriction on Muscle Function Following Total Knee Replacement." Medicine and Science in Sports and Exercise 49(5): 630-630.	NO	Records removed for other reasons
Leite Vieira, D. C., et al. (2020). "Can Hip Joint Position affect Quadriceps Muscle Responses during Knee Extension Exercise?" International journal of sports medicine 41(13): 929-935.	NO	Records excluded Reviews Records excluded due to poor experimental designcommentaries and animal
Leszczynski, S., et al. (2024). "The effect of individualised post-exercise blood flow restriction on recovery following strenuous resistance exercise: a randomised controlled trial." Journal of sports sciences 42(12): 1090‐1098.	NO	Records removed for other reasons
Leszczynski, S., et al. (2024). "The effect of individualised post-exercise blood flow restriction on recovery following strenuous resistance exercise: A randomised controlled trial." Journal of sports sciences 42(12): 1090-1098.	NO	Duplicate records removed
Leszczynski, S., et al. (2024). "The effect of individualised post-exercise blood flow restriction on recovery following strenuous resistance exercise: A randomised controlled trial." Journal of sports sciences 42(12): 1090-1098.	NO	Duplicate records removed
Leszczynski, S., et al. (2024). "The effect of individualised post-exercise blood flow restriction on recovery following strenuous resistance exercise: A randomised controlled trial." Journal of sports sciences 42(12): 1090-1098.	NO	Duplicate records removed
Leszczynski, S., et al. (2024). "The effect of individualised post-exercise blood flow restriction on recovery following strenuous resistance exercise: A randomised controlled trial." J Sports Sci 42(12): 1090-1098.	NO	Records removed for other reasons
Letieri, R. V., et al. (2018). "Effect of 16 weeks of resistance exercise and detraining comparing two methods of blood flow restriction in muscle strength of healthy older women: A randomized controlled trial." Experimental Gerontology 114: 78-86.	NO	Records removed for other reasons
Letieri, R. V., et al. (2018). "Effect of 16 weeks of resistance exercise and detraining comparing two methods of blood flow restriction in muscle strength of healthy older women: a randomized controlled trial." Experimental Gerontology 114: 78‐86.	NO	Reason Inconsistent interventions or treatments
Letieri, R. V., et al. (2018). "Effect of 16 weeks of resistance exercise and detraining comparing two methods of blood flow restriction in muscle strength of healthy older women: A randomized controlled trial." Experimental Gerontology 114: 78-86.	NO	Records removed for other reasons
Letieri, R. V., et al. (2018). "Effect of 16 weeks of resistance exercise and detraining comparing two methods of blood flow restriction in muscle strength of healthy older women: A randomized controlled trial." Exp Gerontol 114: 78-86.	NO	Records marked as ineligible by automation tools
Letieri, R. V., et al. (2018). "Effect of 16weeks of resistance exercise and detraining comparing two methods of blood flow restriction in muscle strength of healthy older women: A randomized controlled trial." Experimental Gerontology 114: 78-86.	NO	Records removed for other reasons
Li, J., et al. (2021). "Blood flow restriction training can enhance the lower limb joint functioning of persons with rheumatoid arthritis." Chinese Journal of Physical Medicine and Rehabilitation 43(6): 508-513.	NO	Records excluded Reviews Records excluded due to poor experimental designcommentaries and animal
Li, N., et al. (2023). "The effect of blood flow restriction training combined with electrical muscle stimulation on neuromuscular adaptation: a randomized controlled trial." Frontiers in Physiology 14: 1182249.	NO	Records excluded Reviews Records excluded due to poor experimental designcommentaries and animal
Li, N., et al. (2023). "The effect of blood flow restriction training combined with electrical muscle stimulation on neuromuscular adaptation: a randomized controlled trial." Frontiers in Physiology 14.	NO	Duplicate records removed
Li, N., et al. (2023). "The effect of blood flow restriction training combined with electrical muscle stimulation on neuromuscular adaptation: a randomized controlled trial." Frontiers in Physiology 14.	NO	Duplicate records removed
Li, N., et al. (2023). "The effect of blood flow restriction training combined with electrical muscle stimulation on neuromuscular adaptation: a randomized controlled trial." Frontiers in Physiology 14.	NO	Duplicate records removed
Li, N., et al. (2023). "The effect of blood flow restriction training combined with electrical muscle stimulation on neuromuscular adaptation: a randomized controlled trial." Front Physiol 14: 1182249.	NO	Records removed for other reasons
Li, S., et al. (2021). "Effects of Blood Flow Restriction Training on Muscle Strength and Pain in Patients With Knee Injuries A Meta-Analysis." American Journal of Physical Medicine & Rehabilitation 100(4): 337-344.	NO	Records excluded Reviews Records excluded due to poor experimental designcommentaries and animal
Li, S., et al. (2021). "Effects of Blood Flow Restriction Training on Muscle Strength and Pain in Patients With Knee Injuries: A Meta-Analysis." American Journal of Physical Medicine & Rehabilitation 100(4): 337-344.	NO	Records marked as ineligible by automation tools
Li, S., et al. (2021). "Effects of Blood Flow Restriction Training on Muscle Strength and Pain in Patients With Knee Injuries: A Meta-Analysis." Am J Phys Med Rehabil 100(4): 337-344.	NO	Records removed for other reasons
Li, S., et al. (2021). "Effects of Blood Flow Restriction Training on Muscle Strength and Pain in Patients With Knee Injuries: A Meta-Analysis." American Journal of Physical Medicine and Rehabilitation 100(4): 337-344.	NO	Records removed for other reasons
Li, W., et al. (2024). "Effects of 4-week circuit strength combined with blood flow restriction training on muscle status and performance in Taekwondo athletes." Journal of Human Sport and Exercise 19(2): 483-498.	NO	Records removed for other reasons
Li, W., et al. (2024). "Effects of 4-week circuit strength combined with blood flow restriction training on muscle status and performance in Taekwondo athletes." Journal of Human Sport and Exercise 19(2).	NO	Records removed for other reasons
Li, X., et al. (2023). "Effect of quadriceps training at different levels of blood flow restriction on quadriceps strength and thickness in the mid-term postoperative period after anterior cruciate ligament reconstruction: a randomized controlled external pilot study." Bmc Musculoskeletal Disorders 24(1): 360.	NO	Records removed for other reasons
Li, X., et al. (2023). "Effect of quadriceps training at different levels of blood flow restriction on quadriceps strength and thickness in the mid-term postoperative period after anterior cruciate ligament reconstruction: a randomized controlled external pilot study." Bmc Musculoskeletal Disorders 24(1).	NO	Duplicate records removed
Li, X., et al. (2023). "Effect of quadriceps training at different levels of blood flow restriction on quadriceps strength and thickness in the mid-term postoperative period after anterior cruciate ligament reconstruction: a randomized controlled external pilot study." Bmc Musculoskeletal Disorders 24(1).	NO	Duplicate records removed
Li, X., et al. (2023). "Effect of quadriceps training at different levels of blood flow restriction on quadriceps strength and thickness in the mid-term postoperative period after anterior cruciate ligament reconstruction: a randomized controlled external pilot study." Bmc Musculoskeletal Disorders 24(1).	NO	Duplicate records removed
Li, X., et al. (2023). "Effect of quadriceps training at different levels of blood flow restriction on quadriceps strength and thickness in the mid-term postoperative period after anterior cruciate ligament reconstruction: a randomized controlled external pilot study." BMC Musculoskelet Disord 24(1): 360.	NO	Records marked as ineligible by automation tools
Li, X., et al. (2019). "Blood flow restriction training: A new method for accelerating musculoskeletal rehabilitation." Chinese journal of tissue engineering research 23(15): 2415-2420.	NO	Duplicate records removed
Li, X., et al. (2019). "Blood flow restriction training: A new method for accelerating musculoskeletal rehabilitation." Chinese journal of tissue engineering research 23(15): 2415-2420.	NO	Duplicate records removed
Licini, C. and X. Lin (2024). "Editorial: Changes in extracellular matrix associated with bone disorders." Frontiers in Endocrinology 15.	NO	Duplicate records removed
Licini, C. and X. Lin (2024). "Editorial: Changes in extracellular matrix associated with bone disorders." Frontiers in Endocrinology 15.	NO	Duplicate records removed
Lima-Soares, F., et al. (2019). "Blood flow restriction and blood flow restriction resistance training improves muscle mass, muscle strength and mobility in an older patient with osteoarthrosis carrying the ACTN3 endurance genotype: A case report." Geriatr Gerontol Int 19(5): 458-459.	NO	Records excluded Reviews Records excluded due to poor experimental designcommentaries and animal
Lima-Soares, F., et al. (2019). "Blood flow restriction and blood flow restriction resistance training improves muscle mass, muscle strength and mobility in an older patient with osteoarthrosis carrying the ACTN3 endurance genotype: A case report." Geriatrics and Gerontology International 19(5): 458-459.	NO	Duplicate records removed
Lima-Soares, F., et al. (2019). "Blood flow restriction and blood flow restriction resistance training improves muscle mass, muscle strength and mobility in an older patient with osteoarthrosis carrying the ACTN3 endurance genotype: A case report." Geriatrics and Gerontology International 19(5): 458-459.	NO	Duplicate records removed
Lima-Soares, F., et al. (2019). "Blood flow restriction and blood flow restriction resistance training improves muscle mass, muscle strength and mobility in an older patient with osteoarthrosis carrying the <i>ACTN3</i> endurance genotype: A case report." Geriatrics & Gerontology International 19(5): 458-459.	NO	Records removed for other reasons
Limbari, M., et al. (2024). "The Effectiveness of Blood Flow Restriction Technique Combined with Low-Resistance Exercise in the Postoperative Rehabilitation of Patients Following Knee Surgery: A Narrative Review and Update of Evidence-Based Physiotherapy Practice." Critical Reviews in Physical and Rehabilitation Medicine 36(1): 41-58.	NO	Duplicate records removed
Limbari, M., et al. (2024). "The Effectiveness of Blood Flow Restriction Technique Combined with Low-Resistance Exercise in the Postoperative Rehabilitation of Patients Following Knee Surgery: A Narrative Review and Update of Evidence-Based Physiotherapy Practice." Critical Reviews in Physical and Rehabilitation Medicine 36(1): 41-58.	NO	Duplicate records removed
Lin, C. L., et al. (2024). "Comparative Efficacy of Various Exercise Therapies and Combined Treatments on Inflammatory Biomarkers and Morphological Measures of Skeletal Muscle among Older Adults with Knee Osteoarthritis: A Network Meta-Analysis." Biomedicines 12(7).	NO	Duplicate records removed
Lin, C. L., et al. (2024). "Comparative Efficacy of Various Exercise Therapies and Combined Treatments on Inflammatory Biomarkers and Morphological Measures of Skeletal Muscle among Older Adults with Knee Osteoarthritis: A Network Meta-Analysis." Biomedicines 12(7).	NO	Duplicate records removed
Lin, C.-L., et al. (2024). "Comparative Efficacy of Various Exercise Therapies and Combined Treatments on Inflammatory Biomarkers and Morphological Measures of Skeletal Muscle among Older Adults with Knee Osteoarthritis: A Network Meta-Analysis." Biomedicines 12(7).	NO	Records marked as ineligible by automation tools
Lin, Q., et al. (2024). "Effects of Low-Load Blood Flow Restriction Training on Muscle Volume After Anterior Cruciate Ligament Reconstruction: A Systematic Review and Meta-analysis." Orthopaedic journal of sports medicine 12(12).	NO	Duplicate records removed
Lin, Q., et al. (2024). "Effects of Low-Load Blood Flow Restriction Training on Muscle Volume After Anterior Cruciate Ligament Reconstruction: A Systematic Review and Meta-analysis." Orthopaedic journal of sports medicine 12(12).	NO	Duplicate records removed
Lin, Q., et al. (2024). "Effects of Low-Load Blood Flow Restriction Training on Muscle Volume After Anterior Cruciate Ligament Reconstruction: A Systematic Review and Meta-analysis." Orthopaedic journal of sports medicine 12(12).	NO	Duplicate records removed
Lin, Q., et al. (2024). "Effects of Low-Load Blood Flow Restriction Training on Muscle Volume After Anterior Cruciate Ligament Reconstruction: A Systematic Review and Meta-analysis." Orthop J Sports Med 12(12): 23259671241301731.	NO	Records excluded Reviews Records excluded due to poor experimental designcommentaries and animal
Lin, T. C. and Z. Y. Cai (2020). "The effects of whole body vibration training combined with blood flow restriction on von Willebrand factor response." Isokinetics and exercise science 28(1): 27-33.	NO	Duplicate records removed
Lin, T. C. and Z. Y. Cai (2020). "The effects of whole body vibration training combined with blood flow restriction on von Willebrand factor response." Isokinetics and exercise science 28(1): 27-33.	NO	Duplicate records removed
Lin, W. H., et al. (2014). "The effects of resistance training with blood flow restriction on muscle strength and running speed in sprinters." Clinical Journal of Sport Medicine 24(3): e42.	NO	Duplicate records removed
Lin, W. H., et al. (2014). "The effects of resistance training with blood flow restriction on muscle strength and running speed in sprinters." Clinical Journal of Sport Medicine 24(3): e42.	NO	Duplicate records removed
Lin, W.-H. and C.-Y. Kuo (2012). "The Influences of 4-Week Walking Training with Blood Flow Restriction on Lower Limb Strength in Elderly." Medicine and Science in Sports and Exercise 44: 892-892.	NO	Records removed for other reasons
Lipker, L. A., et al. (2019). "Blood Flow Restriction Therapy Versus Standard Care for Reducing Quadriceps Atrophy After Anterior Cruciate Ligament Reconstruction." Journal of sport rehabilitation 28(8): 897‐901.	NO	Records marked as ineligible by automation tools
Lipker, L. A., et al. (2019). "Blood Flow Restriction Therapy Versus Standard Care for Reducing Quadriceps Atrophy After Anterior Cruciate Ligament Reconstruction." Journal of sport rehabilitation 28(8): 897-901.	NO	Duplicate records removed
Lipker, L. A., et al. (2019). "Blood Flow Restriction Therapy Versus Standard Care for Reducing Quadriceps Atrophy After Anterior Cruciate Ligament Reconstruction." Journal of sport rehabilitation 28(8): 897-901.	NO	Duplicate records removed
Lipker, L. A., et al. (2019). "Blood Flow Restriction Therapy Versus Standard Care for Reducing Quadriceps Atrophy After Anterior Cruciate Ligament Reconstruction." Journal of sport rehabilitation 28(8): 897-901.	NO	Duplicate records removed
Lipker, L. A., et al. (2019). "Blood Flow Restriction Therapy Versus Standard Care for Reducing Quadriceps Atrophy After Anterior Cruciate Ligament Reconstruction." J Sport Rehabil 28(8): 897-901.	NO	Records marked as ineligible by automation tools
Lippi, L., et al. (2023). "Effects of blood flow restriction on spine postural control using a robotic platform: A pilot randomized cross-over study." Journal of back and musculoskeletal rehabilitation 36(6): 1447-1459.	NO	Records marked as ineligible by automation tools
Liu, L., et al. (2017). "Application of blood flow restriction training in rehabilitation for patients after knee arthroscopy." Journal of Nursing Science 32(24): 82-84.	NO	Records removed for other reasons
Liu, S., et al. (2024). "Blood flow restriction training improves the efficacy of routine intervention in patients with chronic ankle instability." Sports Medicine and Health Science 6(2): 159-166.	NO	Records excluded Reviews Records excluded due to poor experimental designcommentaries and animal
Liu, Y. and L. Wu (2023). "Effect of instrument-assisted soft tissue mobilization combined with blood flow restriction training on function, pain and strength of patients with patellofemoral joint pain." Bmc Musculoskeletal Disorders 24(1): 698.	NO	Records removed for other reasons
Liu, Y. and L. Wu (2023). "Effect of instrument-assisted soft tissue mobilization combined with blood flow restriction training on function, pain and strength of patients with patellofemoral joint pain." Bmc Musculoskeletal Disorders 24(1).	NO	Duplicate records removed
Liu, Y. and L. Wu (2023). "Effect of instrument-assisted soft tissue mobilization combined with blood flow restriction training on function, pain and strength of patients with patellofemoral joint pain." Bmc Musculoskeletal Disorders 24(1).	NO	Duplicate records removed
Liu, Y. and L. Wu (2023). "Effect of instrument-assisted soft tissue mobilization combined with blood flow restriction training on function, pain and strength of patients with patellofemoral joint pain." Bmc Musculoskeletal Disorders 24(1).	NO	Duplicate records removed
Liu, Y. and L. Wu (2023). "Effect of instrument-assisted soft tissue mobilization combined with blood flow restriction training on function, pain and strength of patients with patellofemoral joint pain." BMC Musculoskelet Disord 24(1): 698.	NO	Records removed for other reasons
Lixandrao, M. E., et al. (2019). "Blood-Flow Restriction Resistance Exercise Promotes Lower Pain and Ratings of Perceived Exertion Compared With Either High- or Low-Intensity Resistance Exercise Performed to Muscular Failure." Journal of sport rehabilitation 28(7): 706-710.	NO	Records removed for other reasons
Loenneke, J., et al. (2014). "Blood flow restriction: Effects of cuff type on fatigue and perceptual responses to resistance exercise." Acta Physiologica Hungarica 101(2): 158-166.	NO	Duplicate records removed
Loenneke, J., et al. (2014). "Blood flow restriction: Effects of cuff type on fatigue and perceptual responses to resistance exercise." Acta Physiologica Hungarica 101(2): 158-166.	NO	Duplicate records removed
Loenneke, J. P., et al. (2012). "Blood flow restriction reduces time to muscular failure." European journal of sport science 12(3): 238-243.	NO	Duplicate records removed
Loenneke, J. P., et al. (2012). "Blood flow restriction reduces time to muscular failure." European journal of sport science 12(3): 238-243.	NO	Duplicate records removed
Loenneke, J. P., et al. (2010). "The acute response of practical occlusion in the knee extensors." Journal of strength and conditioning research / National Strength & Conditioning Association 24(10): 2831-2834.	NO	Records removed for other reasons
Loenneke, J. P., et al. (2010). "The acute response of practical occlusion in the knee extensors." Journal of strength and conditioning research 24(10): 2831-2834.	NO	Records excluded Reviews Records excluded due to poor experimental designcommentaries and animal
Loenneke, J. P., et al. (2010). "THE ACUTE RESPONSE OF PRACTICAL OCCLUSION IN THE KNEE EXTENSORS." Journal of strength and conditioning research 24(10): 2831-2834.	NO	Records removed for other reasons
Loenneke, J. P., et al. (2010). "The acute response of practical occlusion in the knee extensors." J Strength Cond Res 24(10): 2831-2834.	NO	Records removed for other reasons
Loenneke, J. P., et al. (2015). "EFFECTS OF EXERCISE WITH AND WITHOUT DIFFERENT DEGREES OF BLOOD FLOW RESTRICTION ON TORQUE AND MUSCLE ACTIVATION." Muscle & Nerve 51(5): 713-721.	NO	Records marked as ineligible by automation tools
Loenneke, J. P., et al. (2015). "The effects of resistance exercise with and without different degrees of blood-flow restriction on perceptual responses." Journal of sports sciences 33(14): 1472-1479.	NO	Records removed for other reasons
Loenneke, J. P., et al. (2014). "Blood flow restriction pressure recommendations: The hormesis hypothesis." Medical Hypotheses 82(5): 623-626.	NO	Records excluded Reviews Records excluded due to poor experimental designcommentaries and animal
Loenneke, J. P., et al. (2013). "Blood flow restriction does not result in prolonged decrements in torque." European journal of applied physiology 113(4): 923‐931.	NO	Records marked as ineligible by automation tools
Loenneke, J. P., et al. (2013). "Blood flow restriction does not result in prolonged decrements in torque." European journal of applied physiology 113(4): 923-931.	NO	Duplicate records removed
Loenneke, J. P., et al. (2013). "Blood flow restriction does not result in prolonged decrements in torque." European journal of applied physiology 113(4): 923-931.	NO	Duplicate records removed
Loenneke, J. P., et al. (2013). "Blood flow restriction does not result in prolonged decrements in torque." European journal of applied physiology 113(4): 923-931.	NO	Duplicate records removed
Loenneke, J. P., et al. (2013). "Blood flow restriction does not result in prolonged decrements in torque." Eur J Appl Physiol 113(4): 923-931.	NO	Records removed for other reasons
Loenneke, J. P., et al. (2014). "Blood flow restriction: effects of cuff type on fatigue and perceptual responses to resistance exercise." Acta Physiologica Hungarica 101(2): 158‐166.	NO	Records removed for other reasons
Loenneke, J. P., et al. (2014). "Blood flow restriction: Effects of cuff type on fatigue and perceptual responses to resistance exercise." Acta Physiologica Hungarica 101(2): 158-166.	NO	Records removed for other reasons
Loenneke, J. P., et al. (2014). "Blood flow restriction: effects of cuff type on fatigue and perceptual responses to resistance exercise." Acta Physiol Hung 101(2): 158-166.	NO	Records marked as ineligible by automation tools
Loenneke, J. P., et al. (2013). "Blood Flow Restriction does not Result in Prolonged Decrements in Torque." Medicine and Science in Sports and Exercise 45(5): 616-616.	NO	Records excluded Reviews Records excluded due to poor experimental designcommentaries and animal
Loenneke, J. P., et al. (2011). "The energy requirement of walking with restricted blood flow." Sport Science 4(2): 7-11.	NO	Records excluded Reviews Records excluded due to poor experimental designcommentaries and animal
Loenneke, J. P., et al. (2012). "Blood flow-restricted walking does not result in an accumulation of metabolites." Clinical Physiology and Functional Imaging 32(1): 80‐82.	NO	Records marked as ineligible by automation tools
Loenneke, J. P., et al. (2012). "Blood flow-restricted walking does not result in an accumulation of metabolites." Clinical Physiology and Functional Imaging 32(1): 80-82.	NO	Duplicate records removed
Loenneke, J. P., et al. (2012). "Blood flow-restricted walking does not result in an accumulation of metabolites." Clinical Physiology and Functional Imaging 32(1): 80-82.	NO	Duplicate records removed
Loenneke, J. P., et al. (2012). "Blood flow-restricted walking does not result in an accumulation of metabolites." Clinical Physiology and Functional Imaging 32(1): 80-82.	NO	Duplicate records removed
Loenneke, J. P., et al. (2012). "Blood flow-restricted walking does not result in an accumulation of metabolites." Clin Physiol Funct Imaging 32(1): 80-82.	NO	Records removed for other reasons
Loenneke, J. P., et al. (2012). "Time under tension decreased with blood flow-restricted exercise." Clinical Physiology and Functional Imaging 32(4): 268‐273.	NO	Reason Inconsistent interventions or treatments
Loenneke, J. P., et al. (2012). "Time under tension decreased with blood flow-restricted exercise." Clinical Physiology and Functional Imaging 32(4): 268-273.	NO	Duplicate records removed
Loenneke, J. P., et al. (2012). "Time under tension decreased with blood flow-restricted exercise." Clinical Physiology and Functional Imaging 32(4): 268-273.	NO	Duplicate records removed
Loenneke, J. P., et al. (2012). "Time under tension decreased with blood flow-restricted exercise." Clinical Physiology and Functional Imaging 32(4): 268-273.	NO	Duplicate records removed
Loenneke, J. P., et al. (2012). "Time under tension decreased with blood flow-restricted exercise." Clin Physiol Funct Imaging 32(4): 268-273.	NO	Records removed for other reasons
Loenneke, J. P., et al. (2013). "Rehabilitation of an osteochondral fracture using blood flow restricted exercise: A case review." Journal of bodywork and movement therapies 17(1): 42-45.	NO	Duplicate records removed
Loenneke, J. P., et al. (2013). "Rehabilitation of an osteochondral fracture using blood flow restricted exercise: A case review." Journal of bodywork and movement therapies 17(1): 42-45.	NO	Duplicate records removed
Loenneke, J. P., et al. (2013). "Rehabilitation of an osteochondral fracture using blood flow restricted exercise: a case review." Journal of bodywork and movement therapies 17(1): 42-45.	NO	Records removed for other reasons
Loenneke, J. P., et al. (2013). "Rehabilitation of an osteochondral fracture using blood flow restricted exercise: a case review." J Bodyw Mov Ther 17(1): 42-45.	NO	Records removed for other reasons
Longrak, R. and W. Sonchan (2024). "Effect of high intensity in every set on strength gains in novice lifters: a randomized controlled trial." Pedagogy of Physical Culture and Sports 28(5): 415-423.	NO	Records excluded Reviews Records excluded due to poor experimental designcommentaries and animal
Lopes, K. G., et al. (2022). "Exercise with blood flow restriction improves muscle strength and mass while preserving the vascular and microvascular function and structure of older adults." Clinical Hemorheology and Microcirculation 82(1): 13-26.	NO	Duplicate records removed
Lopes, K. G., et al. (2022). "Exercise with blood flow restriction improves muscle strength and mass while preserving the vascular and microvascular function and structure of older adults." Clinical Hemorheology and Microcirculation 82(1): 13-26.	NO	Duplicate records removed
Lopez, J.-A., et al. (2014). "Acute Effects of Static Upper and Lower Body Vibration Exercise on Arterial Compliance in Male Subjects." Medicine and Science in Sports and Exercise 46(5): 326-327.	NO	Records removed for other reasons
Lu, J. M., et al. (2020). "Effects of low intensity resistance training of blood flow restriction with different occlusion pressure on lower limb muscle and cardiopulmonary function of college students." Zhongguo ying yong sheng li xue za zhi [Chinese journal of applied physiology] 36(6): 595‐599.	NO	Records removed for other reasons
Lu, J. M., et al. (2020). "Effects of low intensity resistance training of blood flow restriction with different occlusion pressure on lower limb muscle and cardiopulmonary function of college students." Zhongguo ying yong sheng li xue za zhi = Zhongguo yingyong shenglixue zazhi = Chinese journal of applied physiology 36(6): 595-599.	NO	Duplicate records removed
Lu, J. M., et al. (2020). "Effects of low intensity resistance training of blood flow restriction with different occlusion pressure on lower limb muscle and cardiopulmonary function of college students." Zhongguo ying yong sheng li xue za zhi = Zhongguo yingyong shenglixue zazhi = Chinese journal of applied physiology 36(6): 595-599.	NO	Duplicate records removed
Lu, J. M., et al. (2020). "[Effects of low intensity resistance training of blood flow restriction with different occlusion pressure on lower limb muscle and cardiopulmonary function of college students]." Zhongguo Ying Yong Sheng Li Xue Za Zhi 36(6): 595-599.	NO	Records excluded Reviews Records excluded due to poor experimental designcommentaries and animal
Lu, J.-M., et al. (2020). "Effects of low intensity resistance training of blood flow restriction with different occlusion pressure on lower limb muscle and cardiopulmonary function of college students." Zhongguo ying yong sheng li xue za zhi = Zhongguo yingyong shenglixue zazhi = Chinese journal of applied physiology 36(6): 595-599.	NO	Records removed for other reasons
Lu, Y., et al. (2020). "Perioperative Blood Flow Restriction Rehabilitation in Patients Undergoing ACL Reconstruction: A Systematic Review." Orthopaedic journal of sports medicine 8(3).	NO	Duplicate records removed
Lu, Y., et al. (2020). "Perioperative Blood Flow Restriction Rehabilitation in Patients Undergoing ACL Reconstruction: A Systematic Review." Orthopaedic journal of sports medicine 8(3).	NO	Duplicate records removed
Lu, Y., et al. (2020). "Perioperative Blood Flow Restriction Rehabilitation in Patients Undergoing ACL Reconstruction: A Systematic Review." Orthopaedic journal of sports medicine 8(3).	NO	Duplicate records removed
Lu, Y., et al. (2020). "Perioperative Blood Flow Restriction Rehabilitation in Patients Undergoing ACL Reconstruction: A Systematic Review." Orthop J Sports Med 8(3): 2325967120906822.	NO	Records excluded Reviews Records excluded due to poor experimental designcommentaries and animal
Lubiak, S. M., et al. (2024). "A Moderate Blood Flow Restriction Pressure Does Not Affect Maximal Strength or Neuromuscular Responses." Journal of strength and conditioning research 38(12): e727-e734.	NO	Records removed for other reasons
Luebbers, P. E., et al. (2014). "The effects of a 7-week practical blood flow restriction program on well-trained collegiate athletes." Journal of strength and conditioning research 28(8): 2270‐2280.	NO	Records removed for other reasons
Luebbers, P. E., et al. (2014). "The effects of a 7-week practical blood flow restriction program on well-trained collegiate athletes." Journal of strength and conditioning research / National Strength & Conditioning Association 28(8): 2270-2280.	NO	Records removed for other reasons
Luebbers, P. E., et al. (2014). "The effects of a 7-week practical blood flow restriction program on well-trained collegiate athletes." Journal of strength and conditioning research 28(8): 2270-2280.	NO	Records removed for other reasons
Luebbers, P. E., et al. (2014). "THE EFFECTS OF A 7-WEEK PRACTICAL BLOOD FLOW RESTRICTION PROGRAM ON WELL-TRAINED COLLEGIATE ATHLETES." Journal of strength and conditioning research 28(8): 2270-2280.	NO	Records removed for other reasons
Luebbers, P. E., et al. (2014). "The effects of a 7-week practical blood flow restriction program on well-trained collegiate athletes." J Strength Cond Res 28(8): 2270-2280.	NO	Records removed for other reasons
Luebbers, P. E., et al. (2019). "EFFECTS OF PRACTICAL BLOOD FLOW RESTRICTION TRAINING ON ADOLESCENT LOWER-BODY STRENGTH." Journal of strength and conditioning research 33(10): 2674-2683.	NO	Records marked as ineligible by automation tools
Lundberg, G., et al. (2002). "Lactate concentrations in human skeletal muscle biopsy, microdialysate and venous blood during dynamic exercise under blood flow restriction." Pflugers Archiv-European Journal of Physiology 443(3): 458-465.	NO	Records removed for other reasons
Lundberg, G., et al. (2002). "Lactate concentrations in human skeletal muscle biopsy, microdialysate and venous blood during dynamic exercise under blood flow restriction." Pflugers Archiv European Journal of Physiology 443(3): 458-465.	NO	Duplicate records removed
Lundberg, G., et al. (2002). "Lactate concentrations in human skeletal muscle biopsy, microdialysate and venous blood during dynamic exercise under blood flow restriction." Pflugers Archiv European Journal of Physiology 443(3): 458-465.	NO	Duplicate records removed
Lundberg, G., et al. (2002). "Lactate concentrations in human skeletal muscle biopsy, microdialysate and venous blood during dynamic exercise under blood flow restriction." Pflugers Arch 443(3): 458-465.	NO	Records excluded Reviews Records excluded due to poor experimental designcommentaries and animal
Machado, F. A., et al. (2024). "Effects of blood flow restriction therapy in patients with knee osteoarthritis: protocol for an overview of systematic reviews." Front Rehabil Sci 5: 1318951.	NO	Records removed for other reasons
Machado, F. A., et al. (2024). "Effects of blood flow restriction therapy in patients with knee osteoarthritis: protocol for an overview of systematic reviews." Frontiers in Rehabilitation Sciences 5.	NO	Duplicate records removed
Machado, F. A., et al. (2024). "Effects of blood flow restriction therapy in patients with knee osteoarthritis: protocol for an overview of systematic reviews." Frontiers in Rehabilitation Sciences 5.	NO	Duplicate records removed
Maciel, D. G., et al. (2021). "Partial blood flow restriction without exercise to attenuate reduction in thigh muscle strength and trophism during immobilization: A meta-analysis." Physical Therapy in Sport 47: e4.	NO	Reason Inconsistent interventions or treatments
Mackenzie, E. (2015). "REPAIR: REHABILITATION ENHANCED BY PARTIAL ARTERIAL INFLOW RESTRICTION."	NO	Records removed for other reasons
Madarame, H., et al. (2013). "Haemostatic and inflammatory responses to blood flow-restricted exercise in patients with ischaemic heart disease: a pilot study." Clinical Physiology and Functional Imaging 33(1): 11‐17.	NO	Records removed for other reasons
Madarame, H., et al. (2013). "Haemostatic and inflammatory responses to blood flow-restricted exercise in patients with ischaemic heart disease: A pilot study." Clinical Physiology and Functional Imaging 33(1): 11-17.	NO	Duplicate records removed
Madarame, H., et al. (2013). "Haemostatic and inflammatory responses to blood flow-restricted exercise in patients with ischaemic heart disease: A pilot study." Clinical Physiology and Functional Imaging 33(1): 11-17.	NO	Duplicate records removed
Madarame, H., et al. (2013). "Haemostatic and inflammatory responses to blood flow-restricted exercise in patients with ischaemic heart disease: a pilot study." Clinical Physiology and Functional Imaging 33(1): 11-17.	NO	Records marked as ineligible by automation tools
Madarame, H., et al. (2013). "Haemostatic and inflammatory responses to blood flow-restricted exercise in patients with ischaemic heart disease: a pilot study." Clin Physiol Funct Imaging 33(1): 11-17.	NO	Records marked as ineligible by automation tools
Madarame, H., et al. (2018). "Postexercise blood flow restriction does not enhance muscle hypertrophy induced by multiple-set high-load resistance exercise." Clinical Physiology and Functional Imaging 38(3): 360-365.	NO	Duplicate records removed
Madarame, H., et al. (2018). "Postexercise blood flow restriction does not enhance muscle hypertrophy induced by multiple-set high-load resistance exercise." Clinical Physiology and Functional Imaging 38(3): 360-365.	NO	Duplicate records removed
Madarame, H., et al. (2018). "Postexercise blood flow restriction does not enhance muscle hypertrophy induced by multiple-set high-load resistance exercise." Clinical Physiology and Functional Imaging 38(3): 360-365.	NO	Duplicate records removed
Madarame, H., et al. (2018). "Postexercise blood flow restriction does not enhance muscle hypertrophy induced by multiple-set high-load resistance exercise." Clin Physiol Funct Imaging 38(3): 360-365.	NO	Records removed for other reasons
Magni, N., et al. (2022). "Six weeks of resistance training (plus advice) vs advice only in hand osteoarthritis: a single-blind, randomised, controlled feasibility trial." Musculoskeletal science & practice 57: 102491.	NO	Records removed for other reasons
Magni, N., et al. (2022). "Six weeks of resistance training (plus advice) vs advice only in hand osteoarthritis: A single-blind, randomised, controlled feasibility trial." Musculoskeletal Science and Practice 57.	NO	Duplicate records removed
Magni, N., et al. (2022). "Six weeks of resistance training (plus advice) vs advice only in hand osteoarthritis: A single-blind, randomised, controlled feasibility trial." Musculoskeletal Science and Practice 57.	NO	Duplicate records removed
Magni, N., et al. (2022). "Six weeks of resistance training (plus advice) vs advice only in hand osteoarthritis: A single-blind, randomised, controlled feasibility trial." Musculoskeletal Science and Practice 57.	NO	Duplicate records removed
Magni, N., et al. (2022). "Six weeks of resistance training (plus advice) vs advice only in hand osteoarthritis: A single-blind, randomised, controlled feasibility trial." Musculoskelet Sci Pract 57: 102491.	NO	Records removed for other reasons
Magni, N., et al. (2022). "Development of a prediction model to determine responders to conservative treatment in people with symptomatic hand osteoarthritis: a secondary analysis of a single-centre, randomised feasibility trial." Musculoskeletal science & practice 62: 102659.	NO	Records removed for other reasons
Magni, N., et al. (2022). "Development of a prediction model to determine responders to conservative treatment in people with symptomatic hand osteoarthritis: A secondary analysis of a single-centre, randomised feasibility trial." Musculoskeletal Science and Practice 62.	NO	Duplicate records removed
Magni, N., et al. (2022). "Development of a prediction model to determine responders to conservative treatment in people with symptomatic hand osteoarthritis: A secondary analysis of a single-centre, randomised feasibility trial." Musculoskeletal Science and Practice 62.	NO	Duplicate records removed
Magni, N., et al. (2022). "Development of a prediction model to determine responders to conservative treatment in people with symptomatic hand osteoarthritis: A secondary analysis of a single-centre, randomised feasibility trial." Musculoskeletal Science and Practice 62.	NO	Duplicate records removed
Magni, N., et al. (2022). "Development of a prediction model to determine responders to conservative treatment in people with symptomatic hand osteoarthritis: A secondary analysis of a single-centre, randomised feasibility trial." Musculoskelet Sci Pract 62: 102659.	NO	Records marked as ineligible by automation tools
Mahmoud, W. S., et al. (2021). "Optimal parameters of blood flow restriction and resistance training on quadriceps strength and cross-sectional area and pain in knee osteoarthritis." Isokinetics and exercise science 29(4): 393-402.	NO	Duplicate records removed
Mahmoud, W. S., et al. (2021). "Optimal parameters of blood flow restriction and resistance training on quadriceps strength and cross-sectional area and pain in knee osteoarthritis." Isokinetics and exercise science 29(4): 393-402.	NO	Duplicate records removed
Mahmoud, W. S., et al. (2021). "Optimal parameters of blood flow restriction and resistance training on quadriceps strength and cross-sectional area and pain in knee osteoarthritis." Isokinetics and exercise science 29(4): 393-402.	NO	Duplicate records removed
Mahmoud, W. S., et al. (2023). "Effect of blood flow restriction as a stand-alone treatment on muscle strength, dynamic balance, and physical function in female patients with chronic ankle instability." Medicine 102(44).	NO	Records removed for other reasons
Majors, I. B., et al. (2022). "Does Blood Flow Restriction Therapy Improve Leg Strength in Patients With a Painful Total Knee Arthroplasty?" Journal of Arthroplasty 37(6): 1064-1068.	NO	Duplicate records removed
Majors, I. B., et al. (2022). "Does Blood Flow Restriction Therapy Improve Leg Strength in Patients With a Painful Total Knee Arthroplasty?" Journal of Arthroplasty 37(6): 1064-1068.	NO	Duplicate records removed
Majors, I. B., et al. (2022). "Does Blood Flow Restriction Therapy Improve Leg Strength in Patients With a Painful Total Knee Arthroplasty?" Journal of Arthroplasty 37(6): 1064-1068.	NO	Duplicate records removed
Manago, M. M. (2022). "Low-Load Resistance Training with Blood Flow Restriction in People with Multiple Sclerosis and Advanced Disability: A Randomized Control Trial."	NO	Records removed for other reasons
Manago, M. M., et al. (2024). "Feasibility of Low-Load Resistance Training Using Blood Flow Restriction for People With Advanced Multiple Sclerosis: A Prospective Cohort Study." Physical therapy 104(1).	NO	Records marked as ineligible by automation tools
Mañago, M. M., et al. (2024). "Feasibility of Low-Load Resistance Training Using Blood Flow Restriction for People With Advanced Multiple Sclerosis: A Prospective Cohort Study." Physical therapy 104(1).	NO	Duplicate records removed
Mañago, M. M., et al. (2024). "Feasibility of Low-Load Resistance Training Using Blood Flow Restriction for People With Advanced Multiple Sclerosis: A Prospective Cohort Study." Physical therapy 104(1).	NO	Duplicate records removed
Mañago, M. M., et al. (2024). "Feasibility of Low-Load Resistance Training Using Blood Flow Restriction for People With Advanced Multiple Sclerosis: A Prospective Cohort Study." Phys Ther 104(1).	NO	Records removed for other reasons
Manago, M. M., et al. (2024). "Blood Flow Restriction and Veterans with Multiple Sclerosis (BRaVe-MS) and Advanced Disability: protocol for a Randomized Controlled Trial." Physical therapy.	NO	Records removed for other reasons
Manago, M. M., et al. (2024). "Blood Flow Restriction and Veterans With Multiple Sclerosis and Advanced Disability: Protocol for a Randomized Controlled Trial." Physical therapy 104(6).	NO	Records removed for other reasons
Mañago, M. M., et al. (2024). "Blood Flow Restriction and Veterans with Multiple Sclerosis (BRaVe-MS) and Advanced Disability: Protocol for a Randomized Controlled Trial." Physical therapy.	NO	Records removed for other reasons
Mañago, M. M., et al. (2024). "Blood Flow Restriction and Veterans With Multiple Sclerosis and Advanced Disability: protocol for a Randomized Controlled Trial." Physical therapy 104(6).	NO	Records removed for other reasons
Mañago, M. M., et al. (2024). "Blood Flow Restriction and Veterans With Multiple Sclerosis and Advanced Disability: protocol for a Randomized Controlled Trial." PTJ: physical therapy & rehabilitation journal 104(6): 1‐8.	NO	Records removed for other reasons
Mañago, M. M., et al. (2024). "Blood Flow Restriction and Veterans With Multiple Sclerosis and Advanced Disability: Protocol for a Randomized Controlled Trial." Physical therapy 104(6).	NO	Records excluded Reviews Records excluded due to poor experimental designcommentaries and animal
Mañago, M. M., et al. (2024). "Blood Flow Restriction and Veterans With Multiple Sclerosis and Advanced Disability: Protocol for a Randomized Controlled Trial." Phys Ther 104(6).	NO	Records marked as ineligible by automation tools
Manimmanakorn, A., et al. (2013). "Effects of low-load resistance training combined with blood flow restriction or hypoxia on muscle function and performance in netball athletes." Journal of science and medicine in sport 16(4): 337‐342.	NO	Records removed for other reasons
Manimmanakorn, A., et al. (2013). "Effects of low-load resistance training combined with blood flow restriction or hypoxia on muscle function and performance in netball athletes." Journal of science and medicine in sport 16(4): 337-342.	NO	Duplicate records removed
Manimmanakorn, A., et al. (2013). "Effects of low-load resistance training combined with blood flow restriction or hypoxia on muscle function and performance in netball athletes." Journal of science and medicine in sport 16(4): 337-342.	NO	Duplicate records removed
Manimmanakorn, A., et al. (2013). "Effects of low-load resistance training combined with blood flow restriction or hypoxia on muscle function and performance in netball athletes." Journal of science and medicine in sport 16(4): 337-342.	NO	Duplicate records removed
Manimmanakorn, A., et al. (2013). "Effects of low-load resistance training combined with blood flow restriction or hypoxia on muscle function and performance in netball athletes." J Sci Med Sport 16(4): 337-342.	NO	Records removed for other reasons
Manimmanakorn, A., et al. (2013). "Effects of resistance training combined with vascular occlusion or hypoxia on neuromuscular function in athletes." European journal of applied physiology 113(7): 1767-1774.	NO	Duplicate records removed
Manimmanakorn, A., et al. (2013). "Effects of resistance training combined with vascular occlusion or hypoxia on neuromuscular function in athletes." European journal of applied physiology 113(7): 1767-1774.	NO	Duplicate records removed
Manimmanakorn, A., et al. (2013). "Effects of resistance training combined with vascular occlusion or hypoxia on neuromuscular function in athletes." European journal of applied physiology 113(7): 1767-1774.	NO	Duplicate records removed
Manini, T., et al. (2010). "Acute Systemic Growth Responses To Low Intensity Blood Flow Restricted Resistance Exercise In Old Men." Medicine and Science in Sports and Exercise 42(5): 39-40.	NO	Records marked as ineligible by automation tools
Manini, T. M., et al. (2011). "Myogenic and proteolytic mRNA expression following blood flow restricted exercise." Acta physiologica (Oxford, England) 201(2): 255‐263.	NO	Records removed for other reasons
Manini, T. M., et al. (2011). "Myogenic and proteolytic mRNA expression following blood flow restricted exercise." ACTA PHYSIOLOGICA 201(2): 255-263.	NO	Duplicate records removed
Manini, T. M., et al. (2011). "Myogenic and proteolytic mRNA expression following blood flow restricted exercise." ACTA PHYSIOLOGICA 201(2): 255-263.	NO	Duplicate records removed
Manini, T. M., et al. (2011). "Myogenic and proteolytic mRNA expression following blood flow restricted exercise." ACTA PHYSIOLOGICA 201(2): 255-263.	NO	Duplicate records removed
Manini, T. M., et al. (2011). "Myogenic and proteolytic mRNA expression following blood flow restricted exercise." Acta Physiol (Oxf) 201(2): 255-263.	NO	Records marked as ineligible by automation tools
Manini, T. M., et al. (2012). "Growth hormone responses to acute resistance exercise with vascular restriction in young and old men." Growth Hormone and IGF Research 22(5): 167-172.	NO	Duplicate records removed
Manini, T. M., et al. (2012). "Growth hormone responses to acute resistance exercise with vascular restriction in young and old men." Growth Hormone and IGF Research 22(5): 167-172.	NO	Duplicate records removed
Manini, T. M., et al. (2012). "Growth hormone responses to acute resistance exercise with vascular restriction in young and old men." Growth Hormone & Igf Research 22(5): 167-172.	NO	Records removed for other reasons
Manini, T. M., et al. (2012). "Growth hormone responses to acute resistance exercise with vascular restriction in young and old men." Growth Horm IGF Res 22(5): 167-172.	NO	Records excluded Reviews Records excluded due to poor experimental designcommentaries and animal
Mann, V., et al. (2006). "The influence of mechanical stimulation on osteocyte apoptosis and bone viability in human trabecular bone." J Musculoskelet Neuronal Interact 6(4): 408-417.	NO	Records removed for other reasons
Marigi, E. M., et al. (2022). "Patellar Tendinopathy: Critical Analysis Review of Current Nonoperative Treatments." JBJS Reviews 10(3).	NO	Duplicate records removed
Marigi, E. M., et al. (2022). "Patellar Tendinopathy: Critical Analysis Review of Current Nonoperative Treatments." JBJS Reviews 10(3).	NO	Duplicate records removed
Marriott, K. A., et al. (2019). "A year in review: rehabilitation & outcomes." Osteoarthritis and cartilage 27: S21.	NO	Records marked as ineligible by automation tools
Marrone, W., et al. (2024). "Rehabilitation and Return to Sports after Achilles Tendon Repair." International journal of sports physical therapy 19(9): 1152-1165.	NO	Records removed for other reasons
Marshall, A. R. (2022). Novel Approaches to Address Quadriceps Weakness After Total Knee Arthroplasty.	NO	Records marked as ineligible by automation tools
Marshall, E. M., et al. (2023). "Changes In The QTc Interval Following High-Load And Low-Load Blood Flow Restriction Exercise." Medicine & Science in Sports & Exercise 55(9): 550-550.	NO	Records removed for other reasons
Martinez, R. M. (2022). Effects of Blood Flow Restriction Training in Load Sensitive Clinical Musculoskeletal Populations: Meta-Analysis.	NO	Records excluded Reviews Records excluded due to poor experimental designcommentaries and animal
[truncated: 868 more rows]
